# Supplementary material for: 3-Chloro-N′-(2-chloro­benzyl­idene)benzohydrazide
Source: Acta Crystallogr Sect E Struct Rep Online. 2011 Jan 15;67(Pt 2):o410. doi: 10.1107/S1600536811001656 (PMC3051651; doi:10.1107/S1600536811001656)
Supplement: Supplementary file 1 [file e-67-0o410-sup1.cif]

##############################################################################
###                                                                        ###
###           Electronic papers (Acta Crystallographica Section C)         ###
###                                                                        ###
##############################################################################
#                                                                            #
# This paper is published electronically. It meets the data-validation       #
# criteria for publication in Acta Crystallographica Section C.              #
# The submission has been checked by a Section C Co-editor though the text   #
# in _publ_section_comments is the responsibility of the authors.            #
#                                                                            #
# Electronic papers are listed in the printed contents pages of an issue of  #
# Acta Crystallographica Section C within two months of acceptance and are   #
# available by email and via the online contents pages for that issue.       #
#                                                                            #
# Software is freely available for graphical display of the structure(s) in  #
# this CIF.  For information consult the CIF home page http://www.iucr.org/  #
# cif/home.html                                                              #
#                                                                            #
#            Copyright International Union of Crystallography                #
#                                                                            #
##############################################################################
data_global
_audit_creation_method     'form.cif (version 2.0)'
_journal_data_validation_number     ?
_journal_date_recd_electronic     2011-01-08
_journal_date_accepted     2011-01-11
_journal_name_full     'Acta Crystallographica, Section E'
_journal_year     2011
_journal_volume     67
_journal_issue      2
_journal_page_first     eo410
_journal_page_last     eo410
_journal_paper_category     QO
_journal_coeditor_code     QM2001
_publ_contact_author_name     'Yan Lei'
_publ_contact_author_address
;
School of Chemistry & Environmental Engineering
Chongqing Three Gorges University
Chongqing 404000
People's Republic of China
;
_publ_contact_author_email     leiyan222@yahoo.cn
_publ_section_title
;
3-Chloro-<i>N</i>'-(2-chlorobenzylidene)benzohydrazide
;
loop_
    _publ_author_name
    _publ_author_address
    'Yan Lei'
;
School of Chemistry & Environmental Engineering
Chongqing Three Gorges University
Chongqing 404000
People's Republic of China
;
    'Chuan Fu'
;
School of Chemistry & Environmental Engineering
Chongqing Three Gorges University
Chongqing 404000
People's Republic of China
;
_publ_section_abstract
;
The title compound, C~14~H~10~Cl~2~N~2~O, was prepared from the reaction of
2-chlorobenzaldehyde with 3-chlorobenzohydrazide in methanol. The molecule
adopts an <i>E</i> configuration about the methylidene unit and the two
aromatic rings form a dihedral angle of 13.8(2)\%. In the crystal, molecules
are linked <i>via</i> intermolecular N---H...O and C---H...O hydrogen bonds,
forming chains along the <i>c</i> axis.
;
_publ_section_comment
;
In recent years, much effort has been devoted for developing the hydrazones, due
to their biological properties, coordinative capability, and applications in
analytical chemistry (El-Asmy <i>et al.</i>, 2010; El-Sherif,
2009; Singh
<i>et al.</i>, 2009; El-Tabl <i>et al.</i>, 2007). Recently, a
number of
hydrazones have been prepared and investigated for their structures (Qiao
<i>et al.</i>, 2010; Hussain <i>et al.</i>, 2010; Han & Zhao,
2010; Ahmad
<i>et al.</i>, 2010; Lei, 2011). As a continuation of
hydrazones, the author
reports herein the title new compound.
The molecule of the title compound, Fig. 1, adopts an <i>E</i> configuration
about the methylidene unit. The two aromatic rings form a dihedral angle of
13.8(2)\%. In the crystal, the molecules are linked <i>via</i> intermolecular
N---H...O and C---H...O hydrogen bonds (Table 1), to form chains at the
<i>c</i>-axis direction (Fig. 2).
;
_publ_section_acknowledgements
;
The authors acknowledge financial support from the Chongqing Three Gorges
University.
;
_publ_section_references
;
Ahmad, T., Zia-ur-Rehman, M., Siddiqui, H. L., Mahmud, S. & Parvez, M. (2010).
<i>Acta Cryst.</i> E<b>66</b>, o1022.
Bruker (2000). <i>SMART</i>, <i>SAINT</i> and <i>SADABS</i>. Bruker AXS Inc.,
Madison, Wisconsin, USA.
El-Asmy, A. A., El-Gammal, O. A., Radwan, H. A. & Ghazy, S. E. (2010).
<i>Spectrochim. Acta Part A</i>, <b>77</b>, 297--303.
El-Sherif, A. A. (2009). <i>Inorg. Chim. Acta</i>, <b>362</b>, 4991--5000.
El-Tabl, A. S., El-Saied, F. A. & Al-Hakimi, A. N. (2007). <i>Transition Met.
Chem.</i> <b>32</b>, 689--701.
Han, Y.-Y. & Zhao, Q.-R. (2010). <i>Acta Cryst.</i> E<b>66</b>, o1041.
Hussain, A., Shafiq, Z., Tahir, M. N. & Yaqub, M. (2010). <i>Acta Cryst.</i>
E<b>66</b>, o1888.
Lei, Y. (2011). <i>Acta Cryst.</i> E<b>67</b>, o162.
Qiao, Y., Ju, X., Gao, Z. & Kong, L. (2010). <i>Acta Cryst.</i> E<b>66</b>,
o95.
Sheldrick, G. M. (2008). <i>Acta Cryst.</i> A<b>64</b>, 112--122.
Singh, V., Katiyar, A. & Singh, S. (2009). <i>J. Coord. Chem.</i> <b>62</b>,
1336--1346.
;
_publ_section_related_literature
;
For background to hydrazones, see: El-Asmy <i>et al.</i> (2010); El-Sherif
(2009); Singh <i>et al.</i> (2009); El-Tabl <i>et al.</i> (2007); Lei (2011).
For structures of hydrazone compounds, see: Qiao <i>et al.</i> (2010); Hussain
<i>et al.</i> (2010); Han & Zhao (2010); Ahmad <i>et al.</i> (2010).
;
_publ_section_exptl_prep
;
3-Chlorobenzohydrazide (1 mmol, 0.170 g) was dissolved in methanol (50 ml), then
2-chlorobenzaldehyde (1 mmol, 0.140 g) was added into the solution. The
reaction mixture was heated under reflux for 1 h and cooled to room
temperature. Colourless needle-shaped crystals were formed by slow evaporation
of the solvent for a week.
;
_publ_section_exptl_refinement
;
The amino H atom was located in a difference Fourier map and refined
isotropically, with the N---H distance restrained to 0.90(1) \%A. Other H
atoms were positioned geometrically and constrained to ride on their parent
atoms, with C---H = 0.93 \%A, and with <i>U</i>~iso~(H) = 1.2<i>U</i>~eq~(C).
;
data_I
_audit_creation_method     SHELXL-97
_chemical_name_systematic
;
3-Chloro-<i>N</i>'-(2-chlorobenzylidene)benzohydrazide
;
_chemical_name_common     ?
_chemical_formula_moiety     'C14 H10 Cl2 N2 O'
_chemical_formula_sum     'C14 H10 Cl2 N2 O'
_chemical_formula_iupac     'C14 H10 Cl2 N2 O'
_chemical_formula_weight     293.14
_chemical_melting_point     ?
_symmetry_cell_setting     monoclinic
_symmetry_space_group_name_H-M     'P 21/c'
loop_
    _symmetry_equiv_pos_as_xyz
    'x, y, z'
    '-x, y+1/2, -z+1/2'
    '-x, -y, -z'
    'x, -y-1/2, z-1/2'
_cell_length_a     13.106(3)
_cell_length_b     12.588(3)
_cell_length_c     8.347(2)
_cell_angle_alpha     90.00
_cell_angle_beta     97.578(2)
_cell_angle_gamma     90.00
_cell_volume     1365.0(6)
_cell_formula_units_Z     4
_cell_measurement_reflns_used     1672
_cell_measurement_theta_min     2.2
_cell_measurement_theta_max     25.0
_cell_measurement_temperature     298(2)
_exptl_crystal_description     'cut from needle'
_exptl_crystal_colour     colourless
_exptl_crystal_size_max     0.32
_exptl_crystal_size_mid     0.30
_exptl_crystal_size_min     0.30
_exptl_crystal_density_diffrn     1.426
_exptl_crystal_density_meas     ?
_exptl_crystal_density_method     'not measured'
_exptl_crystal_F_000     600
_exptl_absorpt_coefficient_mu     0.467
_exptl_absorpt_correction_type     multi-scan
_exptl_absorpt_process_details     '(SADABS; Bruker, 2000)'
_exptl_absorpt_correction_T_min     0.8648
_exptl_absorpt_correction_T_max     0.8725
_exptl_special_details
;
;
_diffrn_ambient_temperature     298(2)
_diffrn_radiation_type     MoK\a
_diffrn_radiation_wavelength     0.71073
_diffrn_radiation_source     'fine-focus sealed tube'
_diffrn_radiation_monochromator     graphite
_diffrn_measurement_device_type     'Bruker SMART CCD area-detector'
_diffrn_measurement_method     \w
_diffrn_detector_area_resol_mean     ?
_diffrn_reflns_number     6893
_diffrn_reflns_av_R_equivalents     0.0317
_diffrn_reflns_av_sigmaI/netI     0.0422
_diffrn_reflns_theta_min     2.25
_diffrn_reflns_theta_max     27.00
_diffrn_reflns_theta_full     27.00
_diffrn_measured_fraction_theta_max     0.990
_diffrn_measured_fraction_theta_full     0.990
_diffrn_reflns_limit_h_min     -16
_diffrn_reflns_limit_h_max     8
_diffrn_reflns_limit_k_min     -15
_diffrn_reflns_limit_k_max     15
_diffrn_reflns_limit_l_min     -10
_diffrn_reflns_limit_l_max     10
_diffrn_standards_number     0
_diffrn_standards_interval_count     ?
_diffrn_standards_interval_time     ?
_diffrn_standards_decay_%     ?
_refine_special_details
;
Refinement of <i>F</i>^2^ against ALL reflections. The weighted <i>R</i>-factor
<i>wR</i> and goodness of fit <i>S</i> are based on <i>F</i>^2^, conventional
<i>R</i>-factors <i>R</i> are based on <i>F</i>, with <i>F</i> set to zero for
negative <i>F</i>^2^. The threshold expression of <i>F</i>^2^ >
\s(<i>F</i>^2^) is used only for calculating <i>R</i>-factors(gt) <i>etc</i>.
and is not relevant to the choice of reflections for refinement.
<i>R</i>-factors based on <i>F</i>^2^ are statistically about twice as large
as those based on <i>F</i>, and <i>R</i>- factors based on ALL data will be
even larger.
;
_reflns_number_total     2954
_reflns_number_gt     1936
_reflns_threshold_expression     I>2\s(I)
_refine_ls_structure_factor_coef     Fsqd
_refine_ls_matrix_type     full
_refine_ls_R_factor_all     0.0766
_refine_ls_R_factor_gt     0.0482
_refine_ls_wR_factor_gt     0.1139
_refine_ls_wR_factor_ref     0.1296
_refine_ls_goodness_of_fit_ref     1.008
_refine_ls_restrained_S_all     1.008
_refine_ls_number_reflns     2954
_refine_ls_number_parameters     175
_refine_ls_number_restraints     1
_refine_ls_hydrogen_treatment     mixed
_refine_ls_weighting_scheme     calc
_refine_ls_weighting_details
                 'calc w=1/[\s^2^(Fo^2^)+(0.0682P)^2^] where P=(Fo^2^+2Fc^2^)/3'
_atom_sites_solution_hydrogens     geom
_atom_sites_solution_primary     direct
_atom_sites_solution_secondary     difmap
_refine_ls_shift/su_max     0.000
_refine_ls_shift/su_mean     0.000
_refine_diff_density_max     0.260
_refine_diff_density_min     -0.482
_refine_ls_extinction_method     none
_refine_ls_extinction_coef     ?
loop_
    _atom_type_symbol
    _atom_type_description
    _atom_type_scat_dispersion_real
    _atom_type_scat_dispersion_imag
    _atom_type_scat_source
    'C' 'C' 0.0033 0.0016
                         'International Tables Vol C Tables 4.2.6.8 and 6.1.1.4'
    'H' 'H' 0.0000 0.0000
                         'International Tables Vol C Tables 4.2.6.8 and 6.1.1.4'
    'N' 'N' 0.0061 0.0033
                         'International Tables Vol C Tables 4.2.6.8 and 6.1.1.4'
    'O' 'O' 0.0106 0.0060
                         'International Tables Vol C Tables 4.2.6.8 and 6.1.1.4'
    'Cl' 'Cl' 0.1484 0.1585
                         'International Tables Vol C Tables 4.2.6.8 and 6.1.1.4'
_computing_data_collection     'SMART (Bruker, 2000)'
_computing_cell_refinement     'SAINT (Bruker, 2000)'
_computing_data_reduction     'SAINT (Bruker, 2000)'
_computing_structure_solution     'SHELXS97 (Sheldrick, 2008)'
_computing_structure_refinement     'SHELXL97 (Sheldrick, 2008)'
_computing_molecular_graphics     'SHELXTL (Sheldrick, 2008)'
_computing_publication_material     'SHELXTL (Sheldrick, 2008)'
loop_
    _atom_site_type_symbol
    _atom_site_label
    _atom_site_fract_x
    _atom_site_fract_y
    _atom_site_fract_z
    _atom_site_U_iso_or_equiv
    _atom_site_adp_type
    _atom_site_calc_flag
    _atom_site_refinement_flags
    _atom_site_occupancy
    _atom_site_disorder_assembly
    _atom_site_disorder_group
    Cl Cl1 0.21684(6) 1.16019(5) 0.46800(10) 0.0837(3) Uani d . 1 . .
    Cl Cl2 0.53314(6) 0.63298(7) 0.15637(9) 0.0856(3) Uani d . 1 . .
    N N1 0.19380(12) 0.83421(13) 0.60855(18) 0.0400(4) Uani d . 1 . .
    N N2 0.24735(13) 0.76623(13) 0.51905(19) 0.0427(4) Uani d D 1 . .
    O O1 0.26043(12) 0.63872(10) 0.71199(17) 0.0540(4) Uani d . 1 . .
    C C1 0.12399(14) 1.00751(15) 0.6282(2) 0.0385(5) Uani d . 1 . .
    C C2 0.12993(16) 1.11524(18) 0.5925(3) 0.0490(5) Uani d . 1 . .
    C C3 0.06753(19) 1.18886(19) 0.6553(3) 0.0611(6) Uani d . 1 . .
    H H3 0.0727 1.2605 0.6301 0.073 Uiso calc R 1 . .
    C C4 -0.0017(2) 1.1565(2) 0.7544(3) 0.0632(7) Uani d . 1 . .
    H H4 -0.0443 1.2059 0.7952 0.076 Uiso calc R 1 . .
    C C5 -0.00819(18) 1.0505(2) 0.7936(3) 0.0587(6) Uani d . 1 . .
    H H5 -0.0545 1.0284 0.8622 0.070 Uiso calc R 1 . .
    C C6 0.05422(16) 0.97729(17) 0.7309(2) 0.0481(5) Uani d . 1 . .
    H H6 0.0494 0.9060 0.7581 0.058 Uiso calc R 1 . .
    C C7 0.18546(15) 0.92841(16) 0.5543(2) 0.0421(5) Uani d . 1 . .
    H H7 0.2187 0.9475 0.4668 0.050 Uiso calc R 1 . .
    C C8 0.27659(15) 0.66994(15) 0.5784(2) 0.0395(5) Uani d . 1 . .
    C C9 0.33107(14) 0.60210(16) 0.4702(2) 0.0385(5) Uani d . 1 . .
    C C10 0.39762(14) 0.64550(17) 0.3718(2) 0.0434(5) Uani d . 1 . .
    H H10 0.4085 0.7185 0.3701 0.052 Uiso calc R 1 . .
    C C11 0.44732(15) 0.57875(19) 0.2767(2) 0.0491(5) Uani d . 1 . .
    C C12 0.43214(18) 0.4709(2) 0.2764(3) 0.0604(6) Uani d . 1 . .
    H H12 0.4660 0.4271 0.2108 0.073 Uiso calc R 1 . .
    C C13 0.36611(18) 0.4287(2) 0.3747(3) 0.0597(6) Uani d . 1 . .
    H H13 0.3549 0.3558 0.3750 0.072 Uiso calc R 1 . .
    C C14 0.31610(16) 0.49373(16) 0.4730(2) 0.0480(5) Uani d . 1 . .
    H H14 0.2726 0.4645 0.5406 0.058 Uiso calc R 1 . .
    H H2 0.2558(19) 0.784(2) 0.4177(15) 0.080 Uiso d D 1 . .
loop_
    _atom_site_aniso_label
    _atom_site_aniso_U_11
    _atom_site_aniso_U_22
    _atom_site_aniso_U_33
    _atom_site_aniso_U_12
    _atom_site_aniso_U_13
    _atom_site_aniso_U_23
    Cl1 0.0797(5) 0.0687(5) 0.1097(6) 0.0039(3) 0.0387(4) 0.0327(4)
    Cl2 0.0801(5) 0.1113(6) 0.0754(5) 0.0101(4) 0.0480(4) 0.0065(4)
    N1 0.0445(9) 0.0439(10) 0.0329(9) 0.0052(7) 0.0100(7) -0.0031(7)
    N2 0.0552(10) 0.0449(10) 0.0309(9) 0.0109(8) 0.0159(8) 0.0019(7)
    O1 0.0810(11) 0.0488(9) 0.0364(8) 0.0073(7) 0.0237(7) 0.0049(6)
    C1 0.0390(10) 0.0428(12) 0.0332(10) 0.0044(8) 0.0028(8) -0.0010(8)
    C2 0.0436(11) 0.0519(14) 0.0509(13) 0.0030(10) 0.0043(9) 0.0033(10)
    C3 0.0637(14) 0.0438(13) 0.0743(17) 0.0098(11) 0.0037(13) -0.0032(12)
    C4 0.0640(15) 0.0614(16) 0.0644(16) 0.0179(12) 0.0092(13) -0.0153(12)
    C5 0.0548(13) 0.0700(16) 0.0540(14) 0.0091(12) 0.0177(11) -0.0036(12)
    C6 0.0507(12) 0.0467(12) 0.0482(13) 0.0017(10) 0.0116(10) -0.0008(10)
    C7 0.0435(11) 0.0482(12) 0.0357(11) 0.0037(9) 0.0098(8) 0.0013(9)
    C8 0.0427(11) 0.0438(12) 0.0331(11) 0.0010(9) 0.0092(8) 0.0002(9)
    C9 0.0376(10) 0.0452(12) 0.0323(10) 0.0052(8) 0.0033(8) -0.0015(8)
    C10 0.0449(11) 0.0507(13) 0.0351(11) 0.0046(9) 0.0072(9) -0.0016(9)
    C11 0.0445(11) 0.0647(15) 0.0400(12) 0.0093(10) 0.0122(9) -0.0011(10)
    C12 0.0610(14) 0.0699(17) 0.0511(14) 0.0208(12) 0.0102(12) -0.0151(12)
    C13 0.0675(15) 0.0473(14) 0.0640(16) 0.0079(11) 0.0077(12) -0.0082(11)
    C14 0.0502(12) 0.0478(13) 0.0468(13) 0.0037(10) 0.0089(10) 0.0005(10)
_geom_special_details
;
All e.s.d.'s (except the e.s.d. in the dihedral angle between two l.s. planes)
are estimated using the full covariance matrix. The cell e.s.d.'s are taken
into account individually in the estimation of e.s.d.'s in distances, angles
and torsion angles; correlations between e.s.d.'s in cell parameters are only
used when they are defined by crystal symmetry. An approximate (isotropic)
treatment of cell e.s.d.'s is used for estimating e.s.d.'s involving l.s.
planes.
;
loop_
    _geom_bond_atom_site_label_1
    _geom_bond_atom_site_label_2
    _geom_bond_site_symmetry_2
    _geom_bond_distance
    _geom_bond_publ_flag
    Cl1 C2 . 1.735(2) ?
    Cl2 C11 . 1.743(2) ?
    N1 C7 . 1.269(2) ?
    N1 N2 . 1.386(2) ?
    N2 C8 . 1.346(2) ?
    N2 H2 . 0.895(10) ?
    O1 C8 . 1.227(2) ?
    C1 C6 . 1.387(3) ?
    C1 C2 . 1.393(3) ?
    C1 C7 . 1.467(3) ?
    C2 C3 . 1.384(3) ?
    C3 C4 . 1.368(4) ?
    C3 H3 . 0.9300 ?
    C4 C5 . 1.379(3) ?
    C4 H4 . 0.9300 ?
    C5 C6 . 1.380(3) ?
    C5 H5 . 0.9300 ?
    C6 H6 . 0.9300 ?
    C7 H7 . 0.9300 ?
    C8 C9 . 1.491(3) ?
    C9 C14 . 1.379(3) ?
    C9 C10 . 1.387(3) ?
    C10 C11 . 1.377(3) ?
    C10 H10 . 0.9300 ?
    C11 C12 . 1.372(3) ?
    C12 C13 . 1.375(3) ?
    C12 H12 . 0.9300 ?
    C13 C14 . 1.384(3) ?
    C13 H13 . 0.9300 ?
    C14 H14 . 0.9300 ?
loop_
    _geom_angle_atom_site_label_1
    _geom_angle_atom_site_label_2
    _geom_angle_atom_site_label_3
    _geom_angle_site_symmetry_1
    _geom_angle_site_symmetry_3
    _geom_angle
    _geom_angle_publ_flag
    C7 N1 N2 . . 114.25(16) ?
    C8 N2 N1 . . 119.83(15) ?
    C8 N2 H2 . . 120.5(17) ?
    N1 N2 H2 . . 119.3(17) ?
    C6 C1 C2 . . 117.34(18) ?
    C6 C1 C7 . . 121.13(18) ?
    C2 C1 C7 . . 121.46(19) ?
    C3 C2 C1 . . 121.2(2) ?
    C3 C2 Cl1 . . 118.42(19) ?
    C1 C2 Cl1 . . 120.35(16) ?
    C4 C3 C2 . . 120.1(2) ?
    C4 C3 H3 . . 119.9 ?
    C2 C3 H3 . . 119.9 ?
    C3 C4 C5 . . 119.9(2) ?
    C3 C4 H4 . . 120.1 ?
    C5 C4 H4 . . 120.1 ?
    C4 C5 C6 . . 119.9(2) ?
    C4 C5 H5 . . 120.1 ?
    C6 C5 H5 . . 120.1 ?
    C5 C6 C1 . . 121.6(2) ?
    C5 C6 H6 . . 119.2 ?
    C1 C6 H6 . . 119.2 ?
    N1 C7 C1 . . 120.73(18) ?
    N1 C7 H7 . . 119.6 ?
    C1 C7 H7 . . 119.6 ?
    O1 C8 N2 . . 123.24(18) ?
    O1 C8 C9 . . 121.38(18) ?
    N2 C8 C9 . . 115.39(16) ?
    C14 C9 C10 . . 120.11(19) ?
    C14 C9 C8 . . 118.42(18) ?
    C10 C9 C8 . . 121.45(18) ?
    C11 C10 C9 . . 118.9(2) ?
    C11 C10 H10 . . 120.6 ?
    C9 C10 H10 . . 120.6 ?
    C12 C11 C10 . . 121.7(2) ?
    C12 C11 Cl2 . . 119.40(17) ?
    C10 C11 Cl2 . . 118.91(18) ?
    C11 C12 C13 . . 118.9(2) ?
    C11 C12 H12 . . 120.5 ?
    C13 C12 H12 . . 120.5 ?
    C12 C13 C14 . . 120.7(2) ?
    C12 C13 H13 . . 119.7 ?
    C14 C13 H13 . . 119.7 ?
    C9 C14 C13 . . 119.7(2) ?
    C9 C14 H14 . . 120.1 ?
    C13 C14 H14 . . 120.1 ?
loop_
    _geom_hbond_atom_site_label_D
    _geom_hbond_atom_site_label_H
    _geom_hbond_atom_site_label_A
    _geom_hbond_site_symmetry_A
    _geom_hbond_distance_DH
    _geom_hbond_distance_HA
    _geom_hbond_distance_DA
    _geom_hbond_angle_DHA
    N2 H2 O1 4_575 0.895(10) 1.982(12) 2.854(2) 164(2)
    C7 H7 O1 4_575 0.93 2.51 3.254(2) 137(2)
