# Supplementary material for: 3-Chloro-N′-(2-chloro­benzyl­idene)benzohydrazide
Source: Acta Crystallogr Sect E Struct Rep Online. 2011 Jan 15;67(Pt 2):o410. doi: 10.1107/S1600536811001656 (PMC3051651; doi:10.1107/S1600536811001656)
Supplement: Supplementary file 2 [file e-67-0o410-Isup2.hkl]

# 
# h,k,l, Fc-squared, Fo-squared, sigma(Fo-squared) and status flag 
# 
data_I
_shelx_title ' A in P2(1)/c' 
_shelx_refln_list_code          4 
_shelx_F_calc_maximum      289.61 
_exptl_crystal_F_000       600.00 
_reflns_d_resolution_high  0.7828 
 
loop_ 
 _symmetry_equiv_pos_as_xyz 
 'x, y, z' 
 '-x, y+1/2, -z+1/2' 
 '-x, -y, -z' 
 'x, -y-1/2, z-1/2' 
 
_cell_length_a    13.1060 
_cell_length_b    12.5880 
_cell_length_c     8.3470 
_cell_angle_alpha  90.000 
_cell_angle_beta   97.578 
_cell_angle_gamma  90.000 
 
_shelx_F_squared_multiplier     1.000 
 
loop_ 
 _refln_index_h 
 _refln_index_k 
 _refln_index_l 
 _refln_F_squared_calc 
 _refln_F_squared_meas 
 _refln_F_squared_sigma 
 _refln_observed_status 
   2   0   0      556.41      575.23      9.67 o 
   3   0   0      783.56      823.07     13.82 o 
   4   0   0     8011.21     7465.15    108.21 o 
   5   0   0     1210.61     1181.59     20.41 o 
   6   0   0      162.03      139.61     10.56 o 
   7   0   0       70.39       55.81      7.23 o 
   8   0   0       17.06       22.75      4.30 o 
   9   0   0      763.80      795.14     17.32 o 
  10   0   0       19.40       25.05      3.47 o 
  11   0   0       23.05       23.92      3.84 o 
  12   0   0      143.72      156.42     12.51 o 
  13   0   0        3.64       12.51      6.26 o 
  14   0   0        3.56        4.69      6.26 o 
  15   0   0      251.99      262.79     19.16 o 
   1   1   0     1363.09     1322.09     20.05 o 
   2   1   0     1229.66     1236.30     15.80 o 
   3   1   0     3836.59     3695.40     38.60 o 
   4   1   0      768.04      724.34      9.69 o 
   5   1   0        9.29        6.52      1.30 o 
   6   1   0       13.32       11.68      1.69 o 
   7   1   0      425.24      394.92      7.04 o 
   8   1   0     1902.36     1909.52     23.40 o 
   9   1   0       60.71       62.50      3.19 o 
  10   1   0       37.40       39.34      2.94 o 
  11   1   0      126.98      122.78      9.86 o 
  12   1   0      247.94      263.58      8.86 o 
  13   1   0      146.80      168.20     10.37 o 
  14   1   0       18.00       19.55      5.53 o 
  15   1   0       40.23       39.11     10.17 o 
  16   1   0        9.31        8.21      7.82 o 
   0   2   0      867.66      867.20     13.83 o 
   1   2   0      108.72      114.44      2.55 o 
   2   2   0     4393.06     4146.10     42.96 o 
   3   2   0      598.16      606.73      9.26 o 
   4   2   0     2839.66     2780.72     36.05 o 
   5   2   0      295.33      304.69      5.40 o 
   6   2   0     1100.21     1108.31     14.28 o 
   7   2   0      495.03      510.22      8.45 o 
   8   2   0      184.06      191.35      4.96 o 
   9   2   0       85.22       85.56      3.89 o 
  10   2   0        8.56        7.77      1.89 o 
  11   2   0       11.81        8.86      2.78 o 
  12   2   0       15.27        9.60      3.10 o 
  13   2   0       13.32       15.04      3.62 o 
  14   2   0        2.21        2.35      6.65 o 
  15   2   0        2.30        4.69      6.26 o 
  16   2   0       44.83       53.97     11.73 o 
   1   3   0       60.54       57.73      1.65 o 
   2   3   0      291.00      264.09      4.34 o 
   3   3   0        0.02        0.70      0.62 o 
   4   3   0      653.43      661.23     10.76 o 
   5   3   0        5.01        3.28      1.08 o 
   6   3   0      513.91      499.74      8.06 o 
   7   3   0      354.48      395.92      7.31 o 
   8   3   0      124.12      121.74      3.98 o 
   9   3   0      467.62      460.21     11.85 o 
  10   3   0        2.03        3.67      2.15 o 
  11   3   0       47.43       40.98      4.05 o 
  12   3   0       40.95       44.04     10.75 o 
  13   3   0       14.97       22.30      4.89 o 
  14   3   0        0.05        5.15      4.00 o 
  15   3   0        8.23       14.47      7.82 o 
  16   3   0       20.67       39.50     10.95 o 
   0   4   0     8351.13     7603.05    392.62 o 
   1   4   0     2598.68     2630.60     28.55 o 
   2   4   0       68.51       74.25      2.22 o 
   3   4   0     1816.45     1691.59     19.59 o 
   4   4   0     1045.41     1027.93     13.23 o 
   5   4   0      371.74      370.43      7.74 o 
   6   4   0      250.13      257.69     12.90 o 
   7   4   0      128.69      117.77      3.85 o 
   8   4   0       40.18       41.06      4.63 o 
   9   4   0       57.12       58.44      4.20 o 
  10   4   0       23.37       21.27      3.37 o 
  11   4   0      111.42      122.05     12.71 o 
  12   4   0       59.35       58.69      6.22 o 
  13   4   0        9.37       18.39      6.26 o 
  14   4   0        0.54        1.12      4.30 o 
  15   4   0       88.15      137.26     15.25 o 
  16   4   0       49.15       55.92     12.12 o 
   1   5   0      213.95      182.23      3.87 o 
   2   5   0     1644.46     1762.74     20.56 o 
   3   5   0        1.30        1.23      0.96 o 
   4   5   0     1055.64     1064.85     13.96 o 
   5   5   0     1318.95     1315.42     16.89 o 
   6   5   0       81.56       74.48      6.50 o 
   7   5   0      696.84      732.05     13.67 o 
   8   5   0     1198.73     1198.83     20.00 o 
   9   5   0      133.34      138.06      7.45 o 
  10   5   0       75.10       67.11      6.08 o 
  11   5   0       10.85        6.84      3.32 o 
  12   5   0       99.50       89.87      7.57 o 
  13   5   0        9.52       15.69      4.79 o 
  14   5   0       16.40       19.61      5.25 o 
  15   5   0        0.99        5.95      4.95 o 
   0   6   0     4618.53     4597.56     69.68 o 
   1   6   0      558.24      612.07      9.15 o 
   2   6   0      437.62      437.08      7.23 o 
   3   6   0       97.43       91.84      3.09 o 
   4   6   0      728.72      694.47     13.37 o 
   5   6   0       90.44       82.58      3.30 o 
   6   6   0      157.93      163.94      4.59 o 
   7   6   0       17.54       19.13      3.45 o 
   8   6   0       44.69       53.59      7.23 o 
   9   6   0        6.74       13.44      9.39 o 
  10   6   0      183.68      183.22      9.12 o 
  11   6   0       44.20       48.44      5.94 o 
  12   6   0      102.17      102.96     11.34 o 
  13   6   0        0.06        0.78      3.87 o 
  14   6   0       25.54       17.42      5.51 o 
  15   6   0       32.08       33.02      7.82 o 
   1   7   0      386.86      392.82      8.81 o 
   2   7   0      131.60      176.75      5.76 o 
   3   7   0      191.91      165.41      4.43 o 
   4   7   0        6.70        7.29      1.98 o 
   5   7   0       68.36       65.74      3.88 o 
   6   7   0      112.00      105.17     10.17 o 
   7   7   0       62.28       49.34      5.07 o 
   8   7   0      192.79      209.73      9.39 o 
   9   7   0       17.74       15.51      4.15 o 
  10   7   0      195.05      188.33      9.67 o 
  11   7   0      107.04       97.40      8.15 o 
  12   7   0       22.11       28.35      5.66 o 
  13   7   0        2.13        0.26      5.08 o 
  14   7   0       29.05       19.39      5.66 o 
   0   8   0      233.94      256.94      8.17 o 
   1   8   0      273.38      277.73      8.18 o 
   2   8   0        1.69        3.75      1.37 o 
   3   8   0       58.15       52.23      2.89 o 
   4   8   0        0.03        0.26      1.55 o 
   5   8   0      699.03      739.58     14.24 o 
   6   8   0        4.08        4.79      2.72 o 
   7   8   0       62.70       78.56     12.71 o 
   8   8   0      135.84      153.05      8.73 o 
   9   8   0       43.27       44.71      5.94 o 
  10   8   0       54.64       54.28     11.93 o 
  11   8   0      142.45      123.55      9.26 o 
  12   8   0        3.80        2.33      4.23 o 
  13   8   0        3.08        4.09      4.51 o 
  14   8   0       45.44       48.53      7.60 o 
   1   9   0        0.99        1.75      1.28 o 
   2   9   0       11.31       10.37      1.82 o 
   3   9   0       11.82       14.53      2.51 o 
   4   9   0      670.33      647.09     16.81 o 
   5   9   0       16.50       15.06      3.66 o 
   6   9   0      403.82      447.20     14.03 o 
   7   9   0      349.94      374.83     13.20 o 
   8   9   0      142.40      154.92      9.11 o 
   9   9   0       14.05       13.79      4.51 o 
  10   9   0       22.60       20.54      5.23 o 
  11   9   0       16.01       16.03      5.25 o 
  12   9   0        9.46        2.98      6.06 o 
  13   9   0        4.80       -0.06      4.28 o 
   0  10   0      472.85      510.38     13.52 o 
   1  10   0        6.95       11.63      2.46 o 
   2  10   0       93.24       91.49      4.89 o 
   3  10   0       44.37       48.30      5.02 o 
   4  10   0      622.90      621.30     16.87 o 
   5  10   0      824.64      849.55     21.04 o 
   6  10   0       61.65       64.52      6.29 o 
   7  10   0        3.06        1.46      3.17 o 
   8  10   0       47.87       39.16      5.73 o 
   9  10   0        0.04       -3.16      3.28 o 
  10  10   0       46.57       40.94      6.29 o 
  11  10   0       35.16       21.21      5.66 o 
  12  10   0        0.03        2.16      4.40 o 
   1  11   0       16.66       14.32      2.87 o 
   2  11   0       11.29       12.08      4.71 o 
   3  11   0       26.15       19.73      4.12 o 
   4  11   0       51.35       41.99      5.35 o 
   5  11   0        0.19       -0.56      3.10 o 
   6  11   0      266.14      280.92     15.84 o 
   7  11   0        0.11        5.22      3.84 o 
   8  11   0       64.02       81.78     10.75 o 
   9  11   0        7.69        5.34      4.28 o 
  10  11   0        9.28        8.42      4.68 o 
  11  11   0        2.23        1.54      4.32 o 
  12  11   0       17.18       11.66      5.66 o 
   0  12   0      308.43      285.47     17.60 o 
   1  12   0       11.20       20.59      6.45 o 
   2  12   0      284.67      272.50     13.49 o 
   3  12   0        6.16        6.71      3.56 o 
   4  12   0        9.92       11.03      4.04 o 
   5  12   0       47.35       55.37      7.82 o 
   6  12   0        5.24        9.25      4.20 o 
   7  12   0       21.72       35.24      6.18 o 
   8  12   0       19.91       21.20      5.62 o 
   9  12   0       22.43       24.03      6.01 o 
  10  12   0       14.57       24.59      9.39 o 
  11  12   0        1.04       -6.33      4.32 o 
   1  13   0        2.64        0.96      4.00 o 
   2  13   0        6.48        7.04      6.65 o 
   3  13   0        5.82        6.65      6.65 o 
   4  13   0        7.45        8.33      3.95 o 
   5  13   0        0.65       -1.17      3.66 o 
   6  13   0        1.03        3.52      3.95 o 
   7  13   0       33.06       28.32      6.01 o 
   8  13   0        4.18        3.86      4.68 o 
   9  13   0        0.00        1.23      4.69 o 
   0  14   0       24.87       23.85      8.60 o 
   1  14   0       25.06       21.90      8.21 o 
   2  14   0        1.14        0.78      6.26 o 
   3  14   0        1.86        1.96      6.26 o 
   4  14   0        2.50       -1.17      6.26 o 
   5  14   0        6.12        1.56      7.43 o 
   6  14   0        0.23       -0.06      4.23 o 
   7  14   0        1.33       -0.77      5.47 o 
   8  14   0        6.10        7.37      5.51 o 
   1  15   0        0.19        6.65      7.82 o 
   2  15   0        2.81       16.03      9.39 o 
   3  15   0       26.68       26.59     10.17 o 
   4  15   0        1.57        2.74      7.43 o 
   5  15   0        9.64        8.60      8.60 o 
 -16   1   1        0.02        5.47      7.43 o 
 -15   1   1       29.49       16.22      5.90 o 
 -14   1   1        2.32        2.20      4.40 o 
 -13   1   1      187.40      189.59     10.92 o 
 -12   1   1      146.19      155.09      9.26 o 
 -11   1   1       80.62       77.32      5.11 o 
 -10   1   1      207.05      196.70      6.96 o 
  -9   1   1       53.07       56.81      4.40 o 
  -8   1   1       80.14       84.74      3.30 o 
  -7   1   1      436.22      400.80      7.12 o 
  -6   1   1       88.54       86.75      2.72 o 
  -5   1   1        1.39        3.11      1.35 o 
  -4   1   1      303.21      276.02      5.59 o 
  -3   1   1     2187.10     2128.70     33.15 o 
  -2   1   1        5.30       10.00      1.79 o 
  -1   1   1     8510.94     6777.89    267.25 o 
   0   1   1      982.39      978.28     15.48 o 
   1   1   1      252.47      254.19      5.25 o 
   2   1   1       82.83       89.41      2.89 o 
   3   1   1    34296.05    24758.59    288.02 o 
   4   1   1      466.35      474.01      7.96 o 
   5   1   1     1700.98     1654.44     19.45 o 
   6   1   1      239.99      230.62      4.84 o 
   7   1   1      232.78      221.89      5.18 o 
   8   1   1       16.60       14.47      1.85 o 
   9   1   1      345.32      344.15      7.38 o 
  10   1   1       40.24       41.98      3.04 o 
  11   1   1       41.21       41.26      3.78 o 
  12   1   1      163.69      148.74      7.77 o 
  13   1   1       41.90       53.65      5.90 o 
  14   1   1       24.42       35.98      8.99 o 
  15   1   1       79.84       72.34     12.12 o 
 -16   2   1        0.50       -1.96      7.43 o 
 -15   2   1       63.94       57.48     11.73 o 
 -14   2   1      200.39      194.48     11.47 o 
 -13   2   1        2.06        3.99      4.30 o 
 -12   2   1      756.66      823.27     17.43 o 
 -11   2   1       67.39       59.83      4.82 o 
 -10   2   1      118.20      117.06      7.80 o 
  -9   2   1      339.06      320.82      8.73 o 
  -8   2   1     3001.34     2980.44     38.96 o 
  -7   2   1      676.76      724.98     10.76 o 
  -6   2   1       93.07      104.58      3.07 o 
  -5   2   1     1896.31     1837.68     21.24 o 
  -4   2   1      116.43      106.40      8.40 o 
  -3   2   1     6144.96     5885.04     71.17 o 
  -2   2   1      461.74      516.20      8.35 o 
  -1   2   1      318.64      322.06      5.95 o 
   0   2   1       54.02       45.40      4.52 o 
   1   2   1    22590.19    15640.71    471.23 o 
   2   2   1     1583.74     1589.85     20.84 o 
   3   2   1     6339.17     5868.02     67.84 o 
   4   2   1       19.87       12.05      1.32 o 
   5   2   1      798.71      784.34     13.16 o 
   6   2   1      545.23      562.29      8.69 o 
   7   2   1      376.26      378.73      7.09 o 
   8   2   1      143.16      145.89      4.43 o 
   9   2   1       43.14       46.39      3.03 o 
  10   2   1      132.89      141.25      6.12 o 
  11   2   1       44.55       36.59      3.66 o 
  12   2   1        6.79        4.18      3.91 o 
  13   2   1       29.31       40.93      5.73 o 
  14   2   1       31.66       39.65      9.78 o 
  15   2   1       10.70       12.51      7.82 o 
  16   2   1       58.90       88.38     13.69 o 
 -16   3   1       10.30        1.96      7.43 o 
 -15   3   1        2.24        4.30      6.65 o 
 -14   3   1       16.16       11.73      7.43 o 
 -13   3   1      194.27      212.57      8.76 o 
 -12   3   1       77.12      100.55      6.99 o 
 -11   3   1       37.61       36.74      3.96 o 
 -10   3   1       52.59       49.98      4.19 o 
  -9   3   1       26.23       23.15      2.92 o 
  -8   3   1       40.85       46.45      3.53 o 
  -7   3   1     1919.83     1914.80     26.08 o 
  -6   3   1     1991.14     2048.55     24.00 o 
  -5   3   1      492.46      489.93      7.41 o 
  -4   3   1     3165.27     3050.64     51.42 o 
  -3   3   1     2109.87     1982.52     26.41 o 
  -2   3   1       85.11       94.53      3.75 o 
  -1   3   1     1199.60     1131.64     15.08 o 
   0   3   1     6545.69     5851.62    117.85 o 
   1   3   1     1764.13     1737.48     31.42 o 
   2   3   1     1784.93     1735.21     22.88 o 
   3   3   1     1775.94     1714.01     22.95 o 
   4   3   1      845.65      856.63     11.25 o 
   5   3   1     3872.76     3710.66     46.58 o 
   6   3   1      689.82      683.12     11.73 o 
   7   3   1      537.55      543.98      9.03 o 
   8   3   1      527.19      521.38      9.60 o 
   9   3   1     1218.65     1292.48     20.88 o 
  10   3   1        2.71        3.99      2.24 o 
  11   3   1       31.94       31.52      4.56 o 
  12   3   1       15.88       23.52      4.68 o 
  13   3   1        6.76        4.90      5.28 o 
  14   3   1        0.10        3.56      3.73 o 
  15   3   1        4.73       10.33      5.67 o 
  16   3   1        0.23        4.69      7.82 o 
 -16   4   1        3.86       17.99      8.99 o 
 -15   4   1       12.07       12.51      7.82 o 
 -14   4   1        1.26        1.96      6.26 o 
 -13   4   1       44.43       56.74      6.77 o 
 -12   4   1       17.01       31.73      4.37 o 
 -11   4   1       21.28       37.76      4.24 o 
 -10   4   1       23.12       20.29      3.40 o 
  -9   4   1       10.00        7.91      2.40 o 
  -8   4   1        5.26        9.12      2.26 o 
  -7   4   1       30.24       24.21      2.71 o 
  -6   4   1     1060.12     1155.48     15.12 o 
  -5   4   1     1927.80     1908.05     27.01 o 
  -4   4   1     1101.60     1167.61     14.63 o 
  -3   4   1      793.22      805.68     10.72 o 
  -2   4   1        7.75        7.60      0.92 o 
  -1   4   1      499.89      495.28      7.14 o 
   0   4   1        4.98        3.44      0.74 o 
   1   4   1     5105.50     4727.74     50.74 o 
   2   4   1       19.71       22.78      1.87 o 
   3   4   1        0.24       -0.50      0.85 o 
   4   4   1        0.87        2.48      0.92 o 
   5   4   1       29.81       39.17      2.93 o 
   6   4   1       83.35       86.57      3.60 o 
   7   4   1        8.26        8.82      1.78 o 
   8   4   1      158.98      174.92      5.01 o 
   9   4   1      178.50      186.59      8.03 o 
  10   4   1      183.54      182.01      8.43 o 
  11   4   1       49.94       59.42      5.94 o 
  12   4   1        0.18        6.68      3.73 o 
  13   4   1       24.60       23.24     11.54 o 
  14   4   1        1.70        1.98      4.00 o 
  15   4   1       13.28        9.53      5.11 o 
 -15   5   1        0.00       -1.56      6.26 o 
 -14   5   1        7.51        3.72      4.28 o 
 -13   5   1        0.10       -0.83      3.45 o 
 -12   5   1        3.88        4.36      4.30 o 
 -11   5   1        9.53       15.44      4.28 o 
 -10   5   1       51.95       44.98      4.36 o 
  -9   5   1       82.55       69.22      4.98 o 
  -8   5   1        0.29        6.90      6.05 o 
  -7   5   1      169.63      189.69      6.39 o 
  -6   5   1      195.77      193.57      7.28 o 
  -5   5   1     1248.31     1245.79     16.10 o 
  -4   5   1        0.01       -0.50      0.86 o 
  -3   5   1      386.78      405.71      6.89 o 
  -2   5   1        2.96        1.80      0.86 o 
  -1   5   1      503.82      502.48      7.67 o 
   0   5   1      257.42      279.01      5.08 o 
   1   5   1        4.24        2.32      0.81 o 
   2   5   1      956.79     1039.73     13.12 o 
   3   5   1       14.72       13.92      1.75 o 
   4   5   1       18.59       24.90      2.60 o 
   5   5   1       27.48       27.00      1.98 o 
   6   5   1       67.43       76.27      3.48 o 
   7   5   1      419.97      409.26     16.03 o 
   8   5   1       53.09       48.93      8.60 o 
   9   5   1       60.01       65.20      8.60 o 
  10   5   1        6.73        5.08      3.04 o 
  11   5   1        4.99        8.14      3.73 o 
  12   5   1       42.69       34.77      9.58 o 
  13   5   1        1.74        2.51      4.11 o 
  14   5   1       14.72       18.52      5.67 o 
  15   5   1        4.85       11.28      5.07 o 
 -15   6   1        0.18        5.24      4.68 o 
 -14   6   1       11.01        8.21      4.98 o 
 -13   6   1       82.82       80.23     12.71 o 
 -12   6   1       28.36       35.14      6.06 o 
 -11   6   1       42.26       49.50      8.80 o 
 -10   6   1       22.66       19.29      4.69 o 
  -9   6   1      240.39      229.25     10.53 o 
  -8   6   1      189.43      182.42      6.83 o 
  -7   6   1        0.04        1.36      1.78 o 
  -6   6   1        3.00        4.61      1.82 o 
  -5   6   1      129.03      120.61      6.15 o 
  -4   6   1      183.46      177.23      4.57 o 
  -3   6   1      252.92      234.93      5.11 o 
  -2   6   1      666.42      649.41      9.72 o 
  -1   6   1      147.87      182.61      4.24 o 
   0   6   1      733.92      783.57     10.95 o 
   1   6   1     4210.37     4493.15     48.32 o 
   2   6   1     2003.14     2078.72     24.17 o 
   3   6   1       10.79        9.29      1.33 o 
   4   6   1      232.35      222.97      6.31 o 
   5   6   1        0.06        1.77      1.70 o 
   6   6   1      111.14       90.02      6.99 o 
   7   6   1       29.70       31.75      4.12 o 
   8   6   1       10.51        7.23      3.04 o 
   9   6   1        0.11       -3.17      2.24 o 
  10   6   1        8.69        8.41      4.11 o 
  11   6   1        0.39       -1.96      3.00 o 
  12   6   1        2.32        4.51      5.28 o 
  13   6   1        3.50        5.37      4.28 o 
  14   6   1        9.44        8.87      4.83 o 
  15   6   1       10.71        8.93      5.34 o 
 -15   7   1        0.08        3.27      4.95 o 
 -14   7   1        4.28        4.41      4.51 o 
 -13   7   1        0.30        2.27      4.00 o 
 -12   7   1      222.31      234.71     11.89 o 
 -11   7   1        0.13       -4.17      3.91 o 
 -10   7   1       94.25       74.80      7.05 o 
  -9   7   1       36.57       40.15      8.02 o 
  -8   7   1      233.21      228.77     10.07 o 
  -7   7   1      408.39      432.54     13.28 o 
  -6   7   1      230.39      238.15      7.41 o 
  -5   7   1      260.30      248.52      7.70 o 
  -4   7   1      181.08      181.60      4.80 o 
  -3   7   1      204.60      211.95      6.10 o 
  -2   7   1      698.52      744.76     14.17 o 
  -1   7   1      312.25      257.77      5.54 o 
   0   7   1      185.84      171.45      4.35 o 
   1   7   1      294.49      300.67      5.94 o 
   2   7   1       31.26       31.01      2.10 o 
   3   7   1      895.18      975.32     16.55 o 
   4   7   1      126.46      138.60      7.06 o 
   5   7   1      828.52      845.82     15.34 o 
   6   7   1       11.85       18.51      2.74 o 
   7   7   1       13.05       13.76      3.28 o 
   8   7   1       36.99       37.39      4.83 o 
   9   7   1      434.30      464.87     14.92 o 
  10   7   1       93.20      109.39      8.00 o 
  11   7   1       18.51       16.15      4.56 o 
  12   7   1       35.96       41.58     11.34 o 
  13   7   1        0.25        0.35      3.73 o 
  14   7   1       62.95       48.71      7.32 o 
 -14   8   1        0.86       -1.52      4.40 o 
 -13   8   1        3.91       -1.12      3.95 o 
 -12   8   1       56.15       43.19      6.64 o 
 -11   8   1        2.66        0.98      3.59 o 
 -10   8   1        0.01        1.98      3.73 o 
  -9   8   1        0.72       -1.17      3.17 o 
  -8   8   1       96.04      120.88      7.96 o 
  -7   8   1     1027.30     1019.25     53.57 o 
  -6   8   1      103.04      112.53      7.05 o 
  -5   8   1      490.10      499.73     11.12 o 
  -4   8   1      707.64      696.53     11.68 o 
  -3   8   1      956.20      981.19     14.25 o 
  -2   8   1        3.03        3.00      1.32 o 
  -1   8   1      539.40      529.27     13.27 o 
   0   8   1       24.10       35.96      3.11 o 
   1   8   1      545.92      558.54     10.48 o 
   2   8   1       58.94       71.22      4.05 o 
   3   8   1       35.28       31.24      3.58 o 
   4   8   1       15.05       18.83      3.06 o 
   5   8   1      246.93      259.88      7.88 o 
   6   8   1      107.09      117.17      6.88 o 
   7   8   1       32.41       34.95      4.79 o 
   8   8   1       16.90       15.13      7.04 o 
   9   8   1      109.83      120.96      8.28 o 
  10   8   1        8.80        3.30      5.47 o 
  11   8   1       75.87       77.37      7.60 o 
  12   8   1       16.24       17.59      5.11 o 
  13   8   1        4.35        2.24      4.51 o 
  14   8   1        9.23        7.11      4.83 o 
 -13   9   1       13.27       15.01      5.83 o 
 -12   9   1        0.70        0.81      4.12 o 
 -11   9   1       25.87       30.06      6.06 o 
 -10   9   1        1.41        5.28      4.50 o 
  -9   9   1       41.10       36.07      5.87 o 
  -8   9   1      503.90      457.67     15.58 o 
  -7   9   1      237.06      267.65     11.25 o 
  -6   9   1      318.29      349.43     12.52 o 
  -5   9   1      349.38      344.76     12.08 o 
  -4   9   1        6.03        4.91      2.20 o 
  -3   9   1        3.57        7.45      1.87 o 
  -2   9   1      652.48      632.75     10.78 o 
  -1   9   1        0.24       -1.72      1.15 o 
   0   9   1      102.83      104.86      4.52 o 
   1   9   1       27.14       27.30      3.02 o 
   2   9   1      124.77      119.12      5.22 o 
   3   9   1       50.09       57.48      5.35 o 
   4   9   1      226.58      243.10      7.88 o 
   5   9   1      206.33      233.12      7.94 o 
   6   9   1        2.90        2.64      3.17 o 
   7   9   1      510.52      490.80     15.46 o 
   8   9   1      291.20      323.32     12.68 o 
   9   9   1      168.61      184.93     10.02 o 
  10   9   1      132.86      132.54     16.23 o 
  11   9   1        8.73        2.74      4.15 o 
  12   9   1        0.96        0.63      4.30 o 
  13   9   1        0.16        0.59      4.40 o 
 -13  10   1       21.37       19.90      6.39 o 
 -12  10   1        5.74        8.71      5.23 o 
 -11  10   1       15.11        9.85      7.23 o 
 -10  10   1       22.30       19.12      5.62 o 
  -9  10   1       30.08       29.16      5.81 o 
  -8  10   1        5.66       10.01      4.20 o 
  -7  10   1        0.99       -1.51      3.10 o 
  -6  10   1        0.60       -1.84      2.89 o 
  -5  10   1      406.26      419.76     13.97 o 
  -4  10   1       22.74       28.61      4.89 o 
  -3  10   1      700.08      698.63     32.07 o 
  -2  10   1      200.58      185.58      5.71 o 
  -1  10   1       15.77       18.90      4.23 o 
   0  10   1        3.62        2.80      2.10 o 
   1  10   1       23.86       30.90      5.16 o 
   2  10   1       92.44       95.91      5.24 o 
   3  10   1       15.06       18.84      3.10 o 
   4  10   1      116.02      105.95      5.74 o 
   5  10   1      116.18      118.63      7.51 o 
   6  10   1        7.30       15.31      4.28 o 
   7  10   1      194.70      213.47     11.54 o 
   8  10   1        6.53        6.54      4.00 o 
   9  10   1       60.71       70.78      7.57 o 
  10  10   1        5.14       -0.55      3.90 o 
  11  10   1       13.59        4.11      4.42 o 
  12  10   1        7.06        6.75      4.98 o 
 -12  11   1        0.06        3.48      4.95 o 
 -11  11   1        1.22        0.21      4.40 o 
 -10  11   1        9.20       13.02      5.11 o 
  -9  11   1        7.34       16.54      5.39 o 
  -8  11   1       18.76       20.31      5.23 o 
  -7  11   1       33.40       27.14      5.45 o 
  -6  11   1       50.07       49.14     14.08 o 
  -5  11   1      289.20      290.78     11.84 o 
  -4  11   1       41.31       46.07      5.45 o 
  -3  11   1       14.58       12.92      4.30 o 
  -2  11   1      115.82      111.45     11.73 o 
  -1  11   1      378.38      363.77     10.06 o 
   0  11   1       17.23       21.20      3.44 o 
   1  11   1        0.18       -0.98      2.30 o 
   2  11   1        0.47       -0.27      2.41 o 
   3  11   1       47.86       48.75      4.50 o 
   4  11   1       42.00       40.46      5.17 o 
   5  11   1        0.16       -4.09      2.72 o 
   6  11   1        0.01       -1.22      3.10 o 
   7  11   1       44.89       31.81      5.62 o 
   8  11   1       37.66       37.34      5.90 o 
   9  11   1       50.30       41.38     10.56 o 
  10  11   1       14.55       23.35      5.83 o 
  11  11   1        0.30       -1.14      4.28 o 
 -11  12   1        2.35        6.13      5.26 o 
 -10  12   1        0.94        6.82      4.89 o 
  -9  12   1        0.67       -0.09      4.04 o 
  -8  12   1       13.46       16.23      5.25 o 
  -7  12   1        1.27        4.86      5.47 o 
  -6  12   1        8.29        8.00      6.65 o 
  -5  12   1       15.62        6.44      3.84 o 
  -4  12   1      110.04      116.04      8.27 o 
  -3  12   1      111.55       89.16     11.73 o 
  -2  12   1        4.40        0.78      5.08 o 
  -1  12   1      105.03       80.95     10.95 o 
   0  12   1       11.65       12.02      4.28 o 
   1  12   1        0.35       -2.20      2.59 o 
   2  12   1       16.63       25.90      3.96 o 
   3  12   1       93.73       98.40      6.26 o 
   4  12   1        0.01       -1.99      3.71 o 
   5  12   1       15.18       15.07      4.79 o 
   6  12   1       24.61       14.37      9.58 o 
   7  12   1        0.03        4.11      4.50 o 
   8  12   1       22.49       18.99      5.35 o 
   9  12   1       24.70       29.90      6.57 o 
  10  12   1        0.52       -0.76      4.69 o 
  -9  13   1       29.91       33.00      6.85 o 
  -8  13   1        1.77        3.13      4.68 o 
  -7  13   1       14.01       17.73      5.51 o 
  -6  13   1        2.10       -0.49      3.84 o 
  -5  13   1       17.06        9.39      7.43 o 
  -4  13   1       13.89       15.25      8.21 o 
  -3  13   1       43.45       56.70     10.56 o 
  -2  13   1      178.99      161.11     15.64 o 
  -1  13   1       16.57        8.60      7.04 o 
   0  13   1       29.83       29.43      5.94 o 
   1  13   1       11.96        9.98      4.68 o 
   2  13   1       35.71       40.28      4.77 o 
   3  13   1       88.72       75.63     15.25 o 
   4  13   1      117.35      127.48     14.47 o 
   5  13   1      112.09      123.55     10.56 o 
   6  13   1        0.19        4.30      4.40 o 
   7  13   1       20.32       24.72      5.83 o 
   8  13   1        0.14        7.88      4.79 o 
   9  13   1        6.89       20.40      6.20 o 
  -8  14   1       13.75       15.90      5.79 o 
  -7  14   1       25.83       19.94      9.39 o 
  -6  14   1        0.84        0.39      7.43 o 
  -5  14   1        4.08       -1.17      7.43 o 
  -4  14   1        2.66        9.78      7.43 o 
  -3  14   1        6.73       16.82      8.99 o 
  -2  14   1        2.39        5.47      7.04 o 
  -1  14   1       29.43       29.33      9.39 o 
   0  14   1       24.06       29.33      8.99 o 
   1  14   1        6.44        2.47      4.32 o 
   2  14   1        0.18       -5.08      5.87 o 
   3  14   1        5.53        8.99      7.04 o 
   4  14   1        5.11        4.25     10.17 o 
   5  14   1        6.15        6.10      7.63 o 
   6  14   1       14.58       18.38      8.41 o 
   7  14   1        7.50        6.35      5.11 o 
  -5  15   1       76.66       84.86     14.47 o 
  -4  15   1        2.74        7.82      7.82 o 
  -3  15   1        7.57       10.95      8.99 o 
  -2  15   1       20.80       14.08      8.99 o 
  -1  15   1        0.09       -6.26      7.04 o 
   0  15   1       11.10        5.87      7.82 o 
   2  15   1       22.94        4.69      8.21 o 
   3  15   1        1.01       -0.39      6.26 o 
   4  15   1       17.59       17.60      8.99 o 
   5  15   1        3.11        0.00      7.82 o 
 -16   0   2        8.95       10.56      8.99 o 
 -15   0   2       23.98       48.88     11.34 o 
 -14   0   2      139.54      116.53     14.86 o 
 -13   0   2      124.94      107.54     13.30 o 
 -12   0   2      233.09      238.93     17.21 o 
 -11   0   2      940.94      955.34     34.80 o 
 -10   0   2      437.29      427.42     20.73 o 
  -9   0   2        2.92        2.74      1.95 o 
  -8   0   2     1205.15     1166.25     32.85 o 
  -7   0   2     4648.57     4616.60     71.27 o 
  -6   0   2      172.75      154.87      5.63 o 
  -5   0   2       89.75       98.89      4.12 o 
  -4   0   2     1207.14     1065.77     18.93 o 
  -3   0   2     4858.12     4569.60     68.34 o 
  -2   0   2     2779.21     2529.32     53.57 o 
  -1   0   2      628.30      656.04     12.41 o 
   0   0   2        0.68        1.56      0.83 o 
   1   0   2      558.81      638.98     16.42 o 
   2   0   2    83871.31    39105.13    794.23 o 
   3   0   2       81.19       94.24      4.69 o 
   4   0   2     2934.68     2844.46     44.23 o 
   5   0   2      152.72      144.19      5.17 o 
   6   0   2      103.41      129.22      5.34 o 
   7   0   2      335.20      313.71      9.07 o 
   8   0   2      669.69      704.13     16.03 o 
   9   0   2      183.65      194.69     19.94 o 
  10   0   2      103.38      101.66      6.22 o 
  11   0   2      147.33      153.52      8.02 o 
  12   0   2      100.25       95.55      7.19 o 
  13   0   2        4.83        9.78      5.47 o 
 -16   1   2        4.15        0.75      5.11 o 
 -15   1   2       34.05       57.94     12.90 o 
 -14   1   2        2.99        3.27      6.65 o 
 -13   1   2      127.01      107.23     11.54 o 
 -12   1   2      149.02      172.67     10.23 o 
 -11   1   2      638.29      647.72     19.36 o 
 -10   1   2      204.86      191.55      9.29 o 
  -9   1   2        5.47        2.61      1.81 o 
  -8   1   2       55.14       52.43      2.77 o 
  -7   1   2      483.81      490.57      9.26 o 
  -6   1   2     1650.11     1743.57     21.06 o 
  -5   1   2      292.31      299.14      5.38 o 
  -4   1   2     2594.55     2596.02     32.85 o 
  -3   1   2     3197.08     3122.08     33.89 o 
  -2   1   2       74.63       69.12      2.57 o 
  -1   1   2      557.31      485.00      8.27 o 
   0   1   2     4052.65     3641.01     44.99 o 
   1   1   2     1497.81     1480.19     25.61 o 
   2   1   2     2715.87     2660.18     33.33 o 
   3   1   2      382.08      343.41      6.14 o 
   4   1   2     4214.04     4195.55     59.16 o 
   5   1   2       17.34       17.67      1.50 o 
   6   1   2        6.34        5.19      1.39 o 
   7   1   2        0.98       -1.24      1.19 o 
   8   1   2        0.04       -0.94      1.19 o 
   9   1   2       27.33       29.48      2.67 o 
  10   1   2       70.76       89.28      5.31 o 
  11   1   2       52.22       56.33      5.98 o 
  12   1   2       10.45        9.77      4.51 o 
  13   1   2       11.19       12.52      3.41 o 
  14   1   2       10.01       13.69      6.26 o 
 -16   2   2        0.72        2.74      5.53 o 
 -15   2   2        1.18       -0.79      4.56 o 
 -14   2   2       65.16       62.22      8.02 o 
 -13   2   2        1.48        1.89      4.89 o 
 -12   2   2        0.55        4.55      6.06 o 
 -11   2   2       96.94      109.23      6.16 o 
 -10   2   2      397.06      395.26     14.17 o 
  -9   2   2        0.17        1.68      1.65 o 
  -8   2   2       21.44       25.20      3.28 o 
  -7   2   2        1.86        3.48      1.10 o 
  -6   2   2      715.24      740.99     10.51 o 
  -5   2   2     1254.39     1296.16     19.82 o 
  -4   2   2     2496.66     2473.28     33.16 o 
  -3   2   2      903.69      942.97     14.73 o 
  -2   2   2      279.99      272.35      4.53 o 
  -1   2   2      229.99      244.31      4.40 o 
   0   2   2     2339.64     2234.28     24.66 o 
   1   2   2       41.33       42.58      5.08 o 
   2   2   2      957.46     1013.45     14.97 o 
   3   2   2       27.15       25.63      1.69 o 
   4   2   2      237.73      253.01      7.47 o 
   5   2   2      171.97      160.99      4.36 o 
   6   2   2     1207.78     1273.95     18.86 o 
   7   2   2       37.55       37.48      3.05 o 
   8   2   2       45.33       48.72      2.91 o 
   9   2   2       92.34       97.41      4.05 o 
  10   2   2        0.88        1.65      2.07 o 
  11   2   2       41.66       36.71      3.80 o 
  12   2   2       18.06       18.95      3.52 o 
  13   2   2        0.47       -0.07      5.47 o 
  14   2   2        1.54        5.95      4.40 o 
  15   2   2        8.26        5.87      6.26 o 
 -16   3   2        0.01        0.78      6.65 o 
 -15   3   2        3.23       -2.15      4.83 o 
 -14   3   2       22.13       14.34      7.04 o 
 -13   3   2        0.88       -0.93      4.50 o 
 -12   3   2        2.83        6.24      3.27 o 
 -11   3   2       76.79       85.22      7.09 o 
 -10   3   2       11.79       10.05      4.21 o 
  -9   3   2      105.80      113.64      5.61 o 
  -8   3   2       16.20       14.27      3.27 o 
  -7   3   2     1450.44     1484.30     23.44 o 
  -6   3   2       75.64       74.68      4.08 o 
  -5   3   2     1847.18     2010.84     28.65 o 
  -4   3   2     1206.63     1247.17     19.18 o 
  -3   3   2      351.65      339.36      7.37 o 
  -2   3   2     1174.31     1231.57     14.90 o 
  -1   3   2        9.00       10.04      2.39 o 
   0   3   2     1953.95     1901.72     21.61 o 
   1   3   2      933.44      946.19     14.34 o 
   2   3   2       13.95       17.02      1.72 o 
   3   3   2       94.21      104.25      5.68 o 
   4   3   2       87.59      105.60      2.95 o 
   5   3   2      426.09      436.81      8.23 o 
   6   3   2       45.60       41.81      2.74 o 
   7   3   2        6.65        6.01      3.17 o 
   8   3   2      108.34      101.10      6.68 o 
   9   3   2      222.30      211.21      8.49 o 
  10   3   2        0.31        1.30      3.16 o 
  11   3   2      129.49      121.32      6.16 o 
  12   3   2        0.12       -0.32      3.00 o 
  13   3   2       26.94       19.55      5.47 o 
  14   3   2        8.06       11.27      4.51 o 
  15   3   2        0.03        2.61      4.28 o 
 -16   4   2        5.14       16.03      9.78 o 
 -15   4   2        0.10       -3.52      5.87 o 
 -14   4   2       83.89       70.00     11.73 o 
 -13   4   2      112.24      107.59     12.90 o 
 -12   4   2       22.07       16.38      3.85 o 
 -11   4   2      446.14      437.05     12.16 o 
 -10   4   2      110.93      111.56      9.93 o 
  -9   4   2      118.31      138.84      6.20 o 
  -8   4   2       60.86       45.18      4.75 o 
  -7   4   2      970.22      953.92     19.87 o 
  -6   4   2       98.64      104.09      5.33 o 
  -5   4   2        0.15        1.84      1.45 o 
  -4   4   2      116.17      171.53      5.49 o 
  -3   4   2     2335.16     2396.83     32.65 o 
  -2   4   2      350.61      387.78      6.45 o 
  -1   4   2      174.10      187.37      3.95 o 
   0   4   2       48.98       53.54      2.12 o 
   1   4   2     1034.41     1008.87     15.44 o 
   2   4   2      196.34      179.31      5.09 o 
   3   4   2      581.02      613.88     14.03 o 
   4   4   2     1653.79     1682.14     24.14 o 
   5   4   2      908.00      821.16     12.95 o 
   6   4   2        4.76        3.81      2.06 o 
   7   4   2       63.90       65.70      4.95 o 
   8   4   2      798.00      824.79     18.80 o 
   9   4   2      130.18      121.15      5.49 o 
  10   4   2        3.12        2.95      2.24 o 
  11   4   2        0.63       -0.22      2.89 o 
  12   4   2      111.54      112.94      8.21 o 
  13   4   2       10.57       10.92      4.89 o 
  14   4   2       20.20       25.84      5.79 o 
  15   4   2        0.54        4.61      5.67 o 
 -15   5   2       26.46       34.80      9.78 o 
 -14   5   2        0.06        0.78      6.26 o 
 -13   5   2        0.04        2.72      3.47 o 
 -12   5   2      131.42      138.52      8.96 o 
 -11   5   2       42.96       43.48      4.70 o 
 -10   5   2       92.57       93.72      6.09 o 
  -9   5   2       45.70       43.53      5.74 o 
  -8   5   2      301.42      303.70      9.10 o 
  -7   5   2      998.27      986.60     25.71 o 
  -6   5   2      564.65      567.46     12.19 o 
  -5   5   2        4.96       14.53      2.24 o 
  -4   5   2      236.92      229.30      6.59 o 
  -3   5   2     8165.22     7965.86    117.81 o 
  -2   5   2        7.01        9.49      1.41 o 
  -1   5   2      929.79      992.50     18.74 o 
   0   5   2      792.53      754.54     15.63 o 
   1   5   2     3713.82     3635.74     39.64 o 
   2   5   2      861.40      892.15     20.13 o 
   3   5   2       94.55       89.31      4.03 o 
   4   5   2     3393.72     3421.55     53.13 o 
   5   5   2      353.67      365.90      8.65 o 
   6   5   2      241.42      244.56      9.19 o 
   7   5   2      213.01      230.62     22.29 o 
   8   5   2        0.04        6.26      3.91 o 
   9   5   2       68.14       67.92      5.79 o 
  10   5   2       75.88       80.86      6.64 o 
  11   5   2       48.92       44.16      5.66 o 
  12   5   2       24.39       29.37      8.02 o 
  13   5   2       10.11        3.24      4.00 o 
  14   5   2        0.37        5.03      4.40 o 
  15   5   2        0.96        4.23      4.60 o 
 -15   6   2        8.22        7.43      7.82 o 
 -14   6   2        0.59       -2.05      4.69 o 
 -13   6   2        3.14       -0.98      3.87 o 
 -12   6   2        6.47        3.90      3.95 o 
 -11   6   2       51.52       63.31     17.21 o 
 -10   6   2       20.90       27.11      4.36 o 
  -9   6   2      164.33      139.85      6.62 o 
  -8   6   2        3.65        2.63      2.24 o 
  -7   6   2      155.92      153.00     10.30 o 
  -6   6   2       16.39       24.52     13.80 o 
  -5   6   2        5.95        5.34      1.78 o 
  -4   6   2      533.22      544.90      8.95 o 
  -3   6   2      150.33      147.52      5.28 o 
  -2   6   2      165.15      148.55      4.92 o 
  -1   6   2        0.76        2.91      1.52 o 
   0   6   2        0.35        2.01      0.98 o 
   1   6   2      506.27      612.44      9.20 o 
   2   6   2      607.84      649.25     14.26 o 
   3   6   2      221.42      223.91      7.23 o 
   4   6   2      138.40      140.92      5.26 o 
   5   6   2       93.68       91.34      4.48 o 
   6   6   2        0.43        1.87      1.72 o 
   7   6   2       19.80       17.11      3.45 o 
   8   6   2       64.37       62.43      5.66 o 
   9   6   2       20.23       15.20      3.84 o 
  10   6   2      122.20      117.97      7.88 o 
  11   6   2        3.79        2.19      3.91 o 
  12   6   2      180.35      178.02     10.07 o 
  13   6   2       54.65       47.66      6.62 o 
  14   6   2       46.61       57.01      7.60 o 
 -15   7   2        2.04        5.47      7.43 o 
 -14   7   2        6.17        8.56      4.89 o 
 -13   7   2        3.79        3.38      4.51 o 
 -12   7   2      117.44      133.97     13.30 o 
 -11   7   2        5.73        7.09      5.08 o 
 -10   7   2      174.30      186.15     17.40 o 
  -9   7   2       39.14       37.36      4.38 o 
  -8   7   2      306.25      309.24     10.07 o 
  -7   7   2      103.38      106.06      5.94 o 
  -6   7   2      488.42      490.24     12.78 o 
  -5   7   2      257.02      240.67      7.56 o 
  -4   7   2        2.92        3.32      2.21 o 
  -3   7   2      280.70      296.30      6.34 o 
  -2   7   2      187.94      207.90      7.17 o 
  -1   7   2      783.37      783.21     11.76 o 
   0   7   2      217.00      253.89      5.58 o 
   1   7   2      116.86      121.52      5.97 o 
   2   7   2      358.05      372.92      9.07 o 
   3   7   2      289.22      301.94     11.23 o 
   4   7   2       34.39       48.32      3.67 o 
   5   7   2       15.64       15.02      3.36 o 
   6   7   2       88.10       98.42      6.57 o 
   7   7   2        2.20       -0.21      2.34 o 
   8   7   2       57.80       62.75      5.94 o 
   9   7   2        0.57        0.63      2.89 o 
  10   7   2        5.49        9.54      6.45 o 
  11   7   2        3.75        1.12      3.28 o 
  12   7   2       10.71        9.63      8.02 o 
  13   7   2       50.92       53.69     10.56 o 
  14   7   2        1.17        2.22      4.89 o 
 -14   8   2        1.70        5.72      6.06 o 
 -13   8   2        4.39        4.43      4.95 o 
 -12   8   2       57.75       60.50      9.58 o 
 -11   8   2       66.04       59.83      7.32 o 
 -10   8   2      138.76       97.54      8.13 o 
  -9   8   2      229.01      196.77     10.34 o 
  -8   8   2       49.39       49.19      4.89 o 
  -7   8   2      207.83      201.74      7.86 o 
  -6   8   2        9.70       11.75      4.43 o 
  -5   8   2      357.69      373.57     12.36 o 
  -4   8   2        0.82        2.72      1.87 o 
  -3   8   2      232.91      255.38      7.54 o 
  -2   8   2      189.89      207.49      5.48 o 
  -1   8   2        5.58        7.48      1.62 o 
   0   8   2        5.95        3.91      1.73 o 
   1   8   2       19.62       21.70      2.82 o 
   2   8   2        3.71       -0.39      1.47 o 
   3   8   2      165.89      173.47      6.31 o 
   4   8   2      179.43      204.96      7.12 o 
   5   8   2       81.48       81.04      4.89 o 
   6   8   2       73.09       67.30      4.81 o 
   7   8   2      399.59      405.04     10.98 o 
   8   8   2        6.18       12.64      4.00 o 
   9   8   2        2.42        0.42      3.56 o 
  10   8   2       93.00      102.69     14.08 o 
  11   8   2        7.73       15.25      5.28 o 
  12   8   2        5.47        4.52      6.06 o 
  13   8   2       48.16       33.11      6.29 o 
 -13   9   2       27.14       35.60      7.05 o 
 -12   9   2        3.78        6.42      4.56 o 
 -11   9   2       10.24       13.44      5.17 o 
 -10   9   2       40.40       47.36      6.74 o 
  -9   9   2       13.07        7.79      4.00 o 
  -8   9   2        5.03        1.43      3.10 o 
  -7   9   2       14.08        6.33      3.73 o 
  -6   9   2       53.51       59.72      4.98 o 
  -5   9   2       79.62       74.59      7.49 o 
  -4   9   2     1363.30     1332.97     22.66 o 
  -3   9   2      308.76      315.69      8.82 o 
  -2   9   2      288.34      296.49      7.02 o 
  -1   9   2      105.13       99.07      5.07 o 
   0   9   2      227.84      239.30      8.30 o 
   1   9   2      199.99      212.62      7.28 o 
   2   9   2       12.19       11.04      2.55 o 
   3   9   2       13.40        7.29      2.40 o 
   4   9   2       20.77       23.56      5.09 o 
   5   9   2        9.06        6.91      2.71 o 
   6   9   2      171.46      178.61      7.37 o 
   7   9   2       43.15       36.76      8.41 o 
   8   9   2      111.73      126.14      8.40 o 
   9   9   2       54.17       45.36      8.99 o 
  10   9   2        7.37       12.32      4.70 o 
  11   9   2        0.50        5.61      4.40 o 
  12   9   2        3.07       -3.13      3.87 o 
 -13  10   2        9.77        5.12      5.39 o 
 -12  10   2        2.37       -2.93      8.02 o 
 -11  10   2       28.05       36.12      6.90 o 
 -10  10   2        9.25        8.26      4.32 o 
  -9  10   2       12.97        6.90      4.04 o 
  -8  10   2        0.35        1.79      3.18 o 
  -7  10   2       53.39       57.70      6.74 o 
  -6  10   2      126.97       85.00      7.82 o 
  -5  10   2       38.28       33.74      5.34 o 
  -4  10   2      100.68      104.77      5.79 o 
  -3  10   2      999.62     1036.97     19.06 o 
  -2  10   2      185.67      189.42      9.19 o 
  -1  10   2        3.83        1.85      2.30 o 
   0  10   2       15.99       12.61      2.97 o 
   1  10   2       76.74       75.74      5.08 o 
   2  10   2       16.57       12.85      3.05 o 
   3  10   2        9.87       13.76      3.05 o 
   4  10   2        7.88       12.83      3.05 o 
   5  10   2       52.56       53.47      4.81 o 
   6  10   2       99.39       99.84     10.36 o 
   7  10   2      289.46      290.00     12.13 o 
   8  10   2        9.58       13.69      4.51 o 
   9  10   2        1.10        0.15      4.30 o 
  10  10   2        0.56        5.44      4.40 o 
  11  10   2        5.27        4.69      4.70 o 
  12  10   2       67.80       87.91     21.31 o 
 -12  11   2       10.01        7.88      5.51 o 
 -11  11   2        5.34        5.89      4.98 o 
 -10  11   2       60.65       63.32      7.96 o 
  -9  11   2        1.64        2.83      5.67 o 
  -8  11   2       48.14       39.76      6.29 o 
  -7  11   2       22.04       24.56      7.63 o 
  -6  11   2       18.75       23.91      4.98 o 
  -5  11   2       55.90       47.41      6.06 o 
  -4  11   2      122.51      130.61     13.69 o 
  -3  11   2       64.51       89.51      9.58 o 
  -2  11   2      355.22      338.74     12.75 o 
  -1  11   2      139.08      111.37      7.68 o 
   0  11   2      307.57      296.44      9.51 o 
   1  11   2       17.08       13.64      4.99 o 
   2  11   2       58.90       67.55      9.70 o 
   3  11   2        7.51        5.83      2.88 o 
   4  11   2       22.28       25.01      3.88 o 
   5  11   2        0.22       -4.34      2.89 o 
   6  11   2        4.42        1.14      3.47 o 
   7  11   2        5.29        8.84      4.69 o 
   8  11   2       63.60       63.74      7.29 o 
   9  11   2        7.16        8.14      4.68 o 
  10  11   2        9.58       14.25      5.11 o 
  11  11   2        9.54        4.00      4.83 o 
 -11  12   2        0.00       -1.57      7.63 o 
 -10  12   2        1.65        1.56      4.51 o 
  -9  12   2        0.07        2.35      4.40 o 
  -8  12   2        2.28        1.41      4.12 o 
  -7  12   2        8.45       12.86      4.89 o 
  -6  12   2       28.24       29.23      5.50 o 
  -5  12   2       35.58       30.11      8.99 o 
  -4  12   2        6.73        7.04      7.04 o 
  -3  12   2        6.07       15.25      7.04 o 
  -2  12   2      118.78      114.19     13.69 o 
  -1  12   2        9.38       12.65      4.12 o 
   0  12   2      239.95      220.62     12.32 o 
   1  12   2        7.16        6.98      4.35 o 
   2  12   2      251.42      249.85      9.23 o 
   3  12   2        0.56        1.05      2.98 o 
   4  12   2      123.05       97.29      6.55 o 
   5  12   2        2.86        5.81      4.04 o 
   6  12   2        0.50       -0.36      3.56 o 
   7  12   2       35.70       42.40      6.34 o 
   8  12   2        8.44        7.75      4.83 o 
   9  12   2        6.57       14.53      5.23 o 
  10  12   2       20.98       31.78      6.74 o 
  -9  13   2       25.24       26.57      6.57 o 
  -8  13   2       36.73       48.09     12.51 o 
  -7  13   2        6.54       -2.35      6.26 o 
  -6  13   2        4.05        5.47      7.43 o 
  -5  13   2        8.30        3.13      6.65 o 
  -4  13   2       10.54        7.82      7.04 o 
  -3  13   2        7.43       13.30      7.82 o 
  -2  13   2        0.01        1.56      6.26 o 
  -1  13   2        0.26        3.52      6.26 o 
   0  13   2        5.67        1.84      3.75 o 
   1  13   2        1.25        3.18      3.75 o 
   2  13   2       59.61       65.50      7.57 o 
   3  13   2        1.68        2.18      3.18 o 
   4  13   2        6.30        6.06      4.42 o 
   5  13   2        2.53        1.12      3.95 o 
   6  13   2       26.07       17.01      5.47 o 
   7  13   2        1.53        6.25      4.79 o 
   8  13   2        0.15       -2.76      3.95 o 
  -7  14   2        2.05        0.39      8.21 o 
  -6  14   2        2.79        5.87      7.82 o 
  -5  14   2        0.00        8.21      7.82 o 
  -4  14   2        3.50        0.78      7.04 o 
  -3  14   2        7.79        8.21      7.82 o 
  -2  14   2       31.00       29.72      9.78 o 
  -1  14   2        5.37        1.96      6.65 o 
   0  14   2        7.91        7.04      7.43 o 
   1  14   2       42.14       47.71     10.56 o 
   2  14   2        0.30        0.81      4.30 o 
   3  14   2        3.25       -2.23      3.75 o 
   4  14   2        7.01        0.67      4.40 o 
   5  14   2        9.56        8.06      4.97 o 
   6  14   2       17.56       20.13      8.60 o 
   7  14   2        1.91       -0.39      4.51 o 
  -5  15   2       10.38        7.04      8.21 o 
  -4  15   2       10.16       17.60      9.78 o 
  -3  15   2        1.26       -4.69      7.04 o 
  -2  15   2        7.53       26.59     10.17 o 
  -1  15   2       41.12       50.05     12.12 o 
   0  15   2        9.94        8.99      7.82 o 
   1  15   2        0.73        4.30      7.82 o 
   4  15   2        1.33        5.73      8.60 o 
 -16   1   3       11.99       18.95      7.05 o 
 -15   1   3      112.96       99.73     14.27 o 
 -14   1   3       24.17       26.16      6.49 o 
 -13   1   3       54.36       55.76      7.74 o 
 -12   1   3       81.78       89.68     18.97 o 
 -11   1   3      115.85       96.07      8.43 o 
 -10   1   3      100.84      102.80     14.66 o 
  -9   1   3        2.17        2.01      2.69 o 
  -8   1   3      392.60      344.24      9.03 o 
  -7   1   3      118.37      111.55      4.01 o 
  -6   1   3      424.37      490.86      8.31 o 
  -5   1   3       40.52       32.97      2.12 o 
  -4   1   3      542.49      557.17      8.76 o 
  -3   1   3        0.20        0.54      0.72 o 
  -2   1   3      194.45      186.55      6.89 o 
  -1   1   3     1840.13     1858.13     25.72 o 
   0   1   3        3.24        3.19      1.04 o 
   1   1   3      204.68      231.24      7.17 o 
   2   1   3      991.36      988.59     22.68 o 
   3   1   3      260.21      267.62      5.86 o 
   4   1   3        2.68        5.33      1.97 o 
   5   1   3     7522.30     7539.88     91.36 o 
   6   1   3      319.09      330.89      6.66 o 
   7   1   3       52.21       52.72      2.95 o 
   8   1   3       27.65       33.09      2.71 o 
   9   1   3       24.71       25.97      2.81 o 
  10   1   3        0.25        0.74      2.30 o 
  11   1   3        0.03       -0.97      2.24 o 
  12   1   3        1.36        4.17      3.07 o 
  13   1   3       29.65       26.80      5.39 o 
  14   1   3       55.38       57.09      9.78 o 
  15   1   3        1.01        1.17      5.87 o 
 -16   2   3        5.84        8.35      6.22 o 
 -15   2   3       99.94      103.44     10.78 o 
 -14   2   3        4.32       -3.26      5.28 o 
 -13   2   3       66.58       61.44      7.88 o 
 -12   2   3      145.86      127.38     10.56 o 
 -11   2   3        9.83       14.31      5.47 o 
 -10   2   3     2139.74     2124.43     33.44 o 
  -9   2   3      201.74      178.09      6.96 o 
  -8   2   3       50.52       50.86      4.15 o 
  -7   2   3      872.20      777.37     15.03 o 
  -6   2   3     3679.18     3743.20     57.96 o 
  -5   2   3        4.48        4.37      1.12 o 
  -4   2   3     3146.68     3164.12     42.24 o 
  -3   2   3     3092.18     2965.40     47.85 o 
  -2   2   3       81.26      107.69      4.05 o 
  -1   2   3      107.65      113.20      4.01 o 
   0   2   3     2654.01     2543.80     39.81 o 
   1   2   3        3.00        1.28      0.82 o 
   2   2   3      883.35      859.63     11.68 o 
   3   2   3      729.64      798.02     12.42 o 
   4   2   3      427.98      432.44      8.05 o 
   5   2   3     4552.34     4565.57     57.10 o 
   6   2   3      365.90      378.20     10.06 o 
   7   2   3       44.08       44.74      2.84 o 
   8   2   3        6.85        6.14      3.16 o 
   9   2   3      263.33      291.62      8.63 o 
  10   2   3        0.45        3.69      3.54 o 
  11   2   3       12.78       11.84      3.14 o 
  12   2   3       30.99       24.29      3.90 o 
  13   2   3       11.80       12.67      3.73 o 
  14   2   3       10.26        8.60      6.65 o 
  15   2   3        0.21       -4.30      5.47 o 
 -16   3   3        1.20        4.58      5.90 o 
 -15   3   3       86.17       99.93     14.47 o 
 -14   3   3        0.07        2.42      4.60 o 
 -13   3   3        0.23       -4.69      3.59 o 
 -12   3   3        7.42       12.99      4.83 o 
 -11   3   3     1164.80     1194.24     26.26 o 
 -10   3   3       44.95       51.68      6.37 o 
  -9   3   3        1.89        2.35      2.30 o 
  -8   3   3      813.59      772.96     15.74 o 
  -7   3   3       42.14       40.44      5.20 o 
  -6   3   3      198.90      181.87      9.58 o 
  -5   3   3      558.43      614.56     12.54 o 
  -4   3   3        9.83       20.89      2.80 o 
  -3   3   3     1706.46     1710.45     25.74 o 
  -2   3   3     5279.86     5065.68     54.32 o 
  -1   3   3      562.16      594.77      9.10 o 
   0   3   3      173.02      177.30      4.18 o 
   1   3   3      226.78      189.38      4.27 o 
   2   3   3     3253.17     3075.62     48.88 o 
   3   3   3      121.13      131.44      4.29 o 
   4   3   3       10.65       18.46      2.42 o 
   5   3   3        4.13        7.22      2.72 o 
   6   3   3      526.33      538.33     13.52 o 
   7   3   3        1.90        1.76      2.21 o 
   8   3   3       17.05       17.12      2.92 o 
   9   3   3       33.83       29.13      3.46 o 
  10   3   3       44.79       53.99      4.65 o 
  11   3   3       25.14       33.23      4.14 o 
  12   3   3        1.34        3.23      3.62 o 
  13   3   3        0.77        4.59      4.50 o 
  14   3   3        0.72        0.56      8.80 o 
  15   3   3        4.38       -0.78      5.87 o 
 -16   4   3        3.74       -3.52      6.26 o 
 -15   4   3       10.86        9.01      5.39 o 
 -14   4   3        5.32        3.01      4.83 o 
 -13   4   3        0.77       -0.61      3.84 o 
 -12   4   3       30.07       30.10      8.41 o 
 -11   4   3       50.27       43.49      5.00 o 
 -10   4   3       82.48       81.00      5.86 o 
  -9   4   3        0.09       -1.79      1.87 o 
  -8   4   3       49.32       54.32      5.17 o 
  -7   4   3       68.25       85.47      6.23 o 
  -6   4   3       77.05       58.82      5.48 o 
  -5   4   3      243.94      231.08      7.20 o 
  -4   4   3      761.04      944.23     16.63 o 
  -3   4   3     1733.29     1782.07     24.28 o 
  -2   4   3      708.31      765.00     11.08 o 
  -1   4   3      204.77      214.83      4.77 o 
   0   4   3      761.20      730.69     11.68 o 
   1   4   3       26.05       24.55      1.64 o 
   2   4   3      483.58      482.50      9.96 o 
   3   4   3      386.29      380.19      8.85 o 
   4   4   3      538.03      547.63     11.26 o 
   5   4   3      228.16      232.42      8.28 o 
   6   4   3       90.60       96.35      5.51 o 
   7   4   3      231.98      239.03      8.96 o 
   8   4   3       45.50       52.29      9.97 o 
   9   4   3       95.54       97.60      5.42 o 
  10   4   3       47.09       53.08      4.59 o 
  11   4   3      103.04      108.24      6.38 o 
  12   4   3       73.08       82.02      8.02 o 
  13   4   3       18.12       20.14      5.11 o 
  14   4   3        1.66        2.13      4.40 o 
 -15   5   3        0.27        5.87      7.43 o 
 -14   5   3        2.66        3.13      6.26 o 
 -13   5   3       22.49       18.57      5.53 o 
 -12   5   3        1.64        0.60      3.11 o 
 -11   5   3        3.87        1.10      2.82 o 
 -10   5   3        7.21        7.93      3.12 o 
  -9   5   3       53.53       43.24      4.50 o 
  -8   5   3        7.01        4.48      2.30 o 
  -7   5   3        4.88        1.76      1.87 o 
  -6   5   3       15.06       18.39      2.84 o 
  -5   5   3       33.07       29.54      3.08 o 
  -4   5   3      118.83      121.40      5.16 o 
  -3   5   3       99.47       89.09      4.40 o 
  -2   5   3        4.95        6.08      1.47 o 
  -1   5   3     1231.11     1325.55     17.12 o 
   0   5   3        3.08        6.69      1.19 o 
   1   5   3       51.50       52.26      2.60 o 
   2   5   3        3.16        2.39      1.49 o 
   3   5   3      110.89      107.63      4.59 o 
   4   5   3      539.10      604.43     12.30 o 
   5   5   3        1.71        4.47      1.87 o 
   6   5   3       39.01       39.08      4.28 o 
   7   5   3       31.53       34.77      4.28 o 
   8   5   3       87.85       78.10      6.08 o 
   9   5   3       65.86       63.60     10.75 o 
  10   5   3       11.48       12.37      5.66 o 
  11   5   3       18.61       17.60      4.70 o 
  12   5   3       17.68       19.36      4.98 o 
  13   5   3        0.53        5.00      4.50 o 
  14   5   3        9.20        1.94      4.40 o 
 -15   6   3        4.25       14.47      8.60 o 
 -14   6   3        0.01       -2.74      5.87 o 
 -13   6   3        2.85        2.71      4.28 o 
 -12   6   3        1.61        0.38      2.92 o 
 -11   6   3       86.35       81.53      6.42 o 
 -10   6   3      108.59       84.91      6.13 o 
  -9   6   3      231.68      229.95      8.81 o 
  -8   6   3       19.16       22.55      3.84 o 
  -7   6   3      384.39      358.36     10.38 o 
  -6   6   3      107.61      111.07      6.45 o 
  -5   6   3      250.83      248.96     14.04 o 
  -4   6   3     1082.52     1089.35     19.29 o 
  -3   6   3       63.92       69.82      3.44 o 
  -2   6   3       51.82       47.57      2.59 o 
  -1   6   3       12.49       16.49      1.78 o 
   0   6   3      335.68      342.00      6.77 o 
   1   6   3       39.45       52.73      3.44 o 
   2   6   3      493.17      496.57     10.76 o 
   3   6   3      341.42      391.25      9.91 o 
   4   6   3       42.76       52.07      3.78 o 
   5   6   3       65.06       63.74      6.18 o 
   6   6   3      185.95      184.06      6.77 o 
   7   6   3       91.84       92.02     11.14 o 
   8   6   3        2.03        2.98      3.13 o 
   9   6   3        4.23        8.59      3.45 o 
  10   6   3       37.80       33.48      5.11 o 
  11   6   3        7.00        3.74      3.84 o 
  12   6   3        3.65       -4.35      9.19 o 
  13   6   3        0.57        0.98      4.15 o 
  14   6   3        1.11        2.35      6.84 o 
 -14   7   3       24.34       14.86      8.21 o 
 -13   7   3        1.12        0.59      4.42 o 
 -12   7   3       28.24       35.45      6.46 o 
 -11   7   3       73.20       85.32      6.85 o 
 -10   7   3      121.15      105.86     17.17 o 
  -9   7   3        8.40        7.79      3.23 o 
  -8   7   3      126.04      108.11      9.36 o 
  -7   7   3      206.83      211.14      8.12 o 
  -6   7   3      998.60      964.23     18.95 o 
  -5   7   3       77.41       82.11      5.17 o 
  -4   7   3       18.72       17.57      3.71 o 
  -3   7   3      257.16      229.16     10.14 o 
  -2   7   3      514.67      533.60      9.44 o 
  -1   7   3       87.12       81.05      3.50 o 
   0   7   3      398.42      410.04      9.70 o 
   1   7   3      152.82      155.63      5.70 o 
   2   7   3       98.48       91.22      4.70 o 
   3   7   3        0.36        0.84      1.72 o 
   4   7   3        2.79        5.53      2.66 o 
   5   7   3      125.76      135.94      6.14 o 
   6   7   3        6.62        8.73      2.71 o 
   7   7   3        1.05       -1.56      2.49 o 
   8   7   3       17.02       28.83      4.83 o 
   9   7   3       33.27       40.99      5.51 o 
  10   7   3        1.39        4.74      4.11 o 
  11   7   3       23.39       33.65      5.94 o 
  12   7   3       14.88        9.41      4.60 o 
  13   7   3        0.04        4.11      4.70 o 
 -14   8   3       21.29       25.23      6.90 o 
 -13   8   3        8.11       11.40      5.23 o 
 -12   8   3        2.94        5.87      4.42 o 
 -11   8   3        5.90        2.31      4.04 o 
 -10   8   3      115.89      116.47      9.39 o 
  -9   8   3       53.99       43.72      5.18 o 
  -8   8   3       12.40       11.47      3.39 o 
  -7   8   3       16.63       18.99      3.82 o 
  -6   8   3      173.78      201.37      9.58 o 
  -5   8   3     1123.45     1120.68     25.49 o 
  -4   8   3       43.46       46.09      4.25 o 
  -3   8   3      656.78      656.30     13.98 o 
  -2   8   3      220.40      237.11      7.53 o 
  -1   8   3       63.30       67.09      4.36 o 
   0   8   3      469.68      496.63     11.30 o 
   1   8   3      111.00      108.81      5.31 o 
   2   8   3      204.46      206.80      7.36 o 
   3   8   3       12.98        9.04      2.53 o 
   4   8   3      329.97      341.77     10.79 o 
   5   8   3       77.00       81.34      9.22 o 
   6   8   3      107.95      104.64      7.24 o 
   7   8   3       10.12        9.83      3.05 o 
   8   8   3       37.54       35.87      5.25 o 
   9   8   3      123.93      105.97     11.73 o 
  10   8   3       25.01       35.56      5.94 o 
  11   8   3        8.59        8.21      4.68 o 
  12   8   3        7.73       11.78      5.67 o 
 -13   9   3       24.10       23.65     17.40 o 
 -12   9   3        0.59       -2.16      4.12 o 
 -11   9   3       27.74       22.07      5.94 o 
 -10   9   3       11.52        5.14      4.40 o 
  -9   9   3       59.37       58.26     15.84 o 
  -8   9   3        0.37       -0.89      2.74 o 
  -7   9   3        9.81        3.99      2.99 o 
  -6   9   3      361.32      319.63     12.80 o 
  -5   9   3        9.91       12.56      3.18 o 
  -4   9   3       57.72       59.06      4.84 o 
  -3   9   3       23.50       27.96      4.68 o 
  -2   9   3       18.64       18.54      4.32 o 
  -1   9   3      202.91      195.51      7.21 o 
   0   9   3      561.13      582.96     13.15 o 
   1   9   3       64.45       58.95      4.57 o 
   2   9   3        8.22        3.15      2.40 o 
   3   9   3       18.75       15.83      3.16 o 
   4   9   3       12.38       13.40      3.25 o 
   5   9   3        4.63        7.84      3.14 o 
   6   9   3       18.01       18.48      4.82 o 
   7   9   3       82.46       79.68      9.88 o 
   8   9   3        0.01       -0.99      3.28 o 
   9   9   3      151.13      157.66     11.54 o 
  10   9   3      108.53      117.61     15.25 o 
  11   9   3       23.27       19.99      7.63 o 
  12   9   3        7.83        9.53      5.23 o 
 -12  10   3       21.86       19.53      6.45 o 
 -11  10   3        1.62       -1.06      4.23 o 
 -10  10   3       46.36       40.44      8.60 o 
  -9  10   3       71.82       57.44     11.54 o 
  -8  10   3      148.48      165.87     24.64 o 
  -7  10   3       89.95       77.69      7.57 o 
  -6  10   3      111.86      100.30      7.33 o 
  -5  10   3      136.06      159.84      9.38 o 
  -4  10   3      171.04      159.17      9.29 o 
  -3  10   3      357.24      343.51     13.31 o 
  -2  10   3        4.21        7.69      6.84 o 
  -1  10   3     1259.59     1256.84     42.23 o 
   0  10   3        0.70        1.69      2.53 o 
   1  10   3        1.54        2.14      2.56 o 
   2  10   3        4.06        3.18      2.59 o 
   3  10   3       10.70       10.68      3.23 o 
   4  10   3        1.17       -0.33      2.56 o 
   5  10   3        1.44       -1.86      2.51 o 
   6  10   3       72.89       66.81      9.69 o 
   7  10   3        0.72        2.74      3.59 o 
   8  10   3        0.34        4.46      4.00 o 
   9  10   3       21.51       21.45      5.34 o 
  10  10   3        8.27        0.70      4.12 o 
  11  10   3       47.34       39.99      6.90 o 
 -11  11   3       16.76       13.60      9.19 o 
 -10  11   3        5.06        4.26      5.07 o 
  -9  11   3       12.44       11.39      5.28 o 
  -8  11   3       91.78       89.04     17.99 o 
  -7  11   3        2.44        1.40      3.91 o 
  -6  11   3       41.06       40.67      9.78 o 
  -5  11   3       47.72       42.58      6.11 o 
  -4  11   3        0.21       -0.72      3.28 o 
  -3  11   3       81.46       76.77      7.29 o 
  -2  11   3      127.68      125.70      8.55 o 
  -1  11   3       35.26       41.08      5.94 o 
   0  11   3      159.53      159.25      9.29 o 
   1  11   3       48.42       51.28      4.99 o 
   2  11   3        4.54        5.10      2.99 o 
   3  11   3      147.47      141.76      8.43 o 
   4  11   3       10.44       21.70      5.76 o 
   5  11   3       78.75       62.01      7.01 o 
   6  11   3        0.51        2.33      3.73 o 
   7  11   3       39.55       36.91      5.79 o 
   8  11   3       11.78       12.04      4.83 o 
   9  11   3       14.93       16.40      6.06 o 
  10  11   3       12.82       11.40      5.34 o 
 -10  12   3        9.94       17.38      6.34 o 
  -9  12   3       14.94       21.76      6.46 o 
  -8  12   3        4.15       -3.52      5.87 o 
  -7  12   3        1.65        1.56      5.87 o 
  -6  12   3        0.20        3.13      6.26 o 
  -5  12   3        1.47       -1.17      5.47 o 
  -4  12   3      107.61      119.66     14.47 o 
  -3  12   3        0.36        1.69      3.66 o 
  -2  12   3        0.31       -1.38      3.56 o 
  -1  12   3       24.17       22.41      8.02 o 
   0  12   3      240.08      242.99     12.51 o 
   1  12   3      191.18      185.71     10.51 o 
   2  12   3       96.58       87.01      6.45 o 
   3  12   3       28.19       35.82      5.84 o 
   4  12   3        4.39        1.29      3.29 o 
   5  12   3       44.01       52.97      6.77 o 
   6  12   3       12.46       12.00      4.83 o 
   7  12   3        0.05        0.94      4.12 o 
   8  12   3        9.29        7.75      4.68 o 
   9  12   3        0.30        7.90      4.83 o 
  -9  13   3        7.31        7.04      8.21 o 
  -8  13   3       18.43       26.59     10.56 o 
  -7  13   3       39.32       44.58     11.73 o 
  -6  13   3        8.23        1.96      7.04 o 
  -5  13   3        3.17        5.47      7.04 o 
  -4  13   3       17.74       28.55      9.39 o 
  -3  13   3        0.19        3.13      6.65 o 
  -2  13   3       41.99       71.56     12.51 o 
  -1  13   3        1.69       -0.90      3.73 o 
   0  13   3       85.22       78.25     13.10 o 
   1  13   3        4.13        4.21      4.28 o 
   2  13   3        1.03        4.94      5.28 o 
   3  13   3        3.49        4.17      3.68 o 
   4  13   3        4.95        7.39      4.06 o 
   5  13   3       25.76       25.49      6.26 o 
   6  13   3       28.03       32.51      6.34 o 
   7  13   3       20.73       22.72      6.01 o 
  -7  14   3        1.49       18.38     10.17 o 
  -6  14   3       26.29       26.20     10.56 o 
  -5  14   3       76.81       75.86     13.69 o 
  -4  14   3        1.42        2.74      8.21 o 
  -3  14   3       20.78       34.41     10.56 o 
  -2  14   3        0.12        1.17      7.04 o 
  -1  14   3       19.18       14.86      8.60 o 
   0  14   3        5.06       -0.24      6.26 o 
   1  14   3        4.87       -0.39      6.26 o 
   2  14   3       31.47       30.97      6.48 o 
   3  14   3        8.29        6.82      4.89 o 
   4  14   3        1.32        7.61      5.07 o 
   5  14   3        5.44        8.86      4.89 o 
   6  14   3        5.99        5.11      4.95 o 
  -4  15   3        1.48        7.43      8.99 o 
  -3  15   3       14.10       15.25     10.56 o 
  -2  15   3        0.27       10.56      8.99 o 
  -1  15   3        8.19       11.34      8.60 o 
   0  15   3        6.76       14.08      9.39 o 
   1  15   3       24.40       27.76     10.95 o 
   2  15   3        0.93        1.59      4.68 o 
   3  15   3        7.20        7.43      7.04 o 
 -16   0   4       10.11       10.17      9.78 o 
 -15   0   4      181.29      240.11     21.12 o 
 -14   0   4       12.33       -0.78      7.04 o 
 -13   0   4       10.54       24.64      9.39 o 
 -12   0   4      669.77      759.03     33.63 o 
 -11   0   4       17.91       14.86      7.04 o 
 -10   0   4      874.68      939.31     35.98 o 
  -9   0   4     1177.28     1166.90     39.89 o 
  -8   0   4       70.64       90.72     10.56 o 
  -7   0   4      398.79      404.42     21.51 o 
  -6   0   4     3174.87     3111.10     51.55 o 
  -5   0   4      854.58      911.47     39.11 o 
  -4   0   4       59.56       71.82      6.06 o 
  -3   0   4     4664.18     4697.60     73.02 o 
  -2   0   4     2022.89     1937.49     33.80 o 
  -1   0   4      226.28      200.01      7.32 o 
   0   0   4      157.02      195.13     10.17 o 
   1   0   4      507.02      446.19     15.25 o 
   2   0   4      331.90      313.62     12.12 o 
   3   0   4      142.41      161.50      8.21 o 
   4   0   4     6535.16     6390.56    136.09 o 
   5   0   4       70.60       76.64      4.77 o 
   6   0   4      392.75      430.84     11.74 o 
   7   0   4        0.91        2.21      4.30 o 
   8   0   4      185.51      188.39     10.75 o 
   9   0   4      125.82      111.45     11.34 o 
  10   0   4        8.50        4.69      5.08 o 
  11   0   4       30.43       27.37      7.43 o 
  12   0   4        9.48       12.12      7.04 o 
  13   0   4       36.65       44.97      9.39 o 
  14   0   4        1.72        5.47      6.26 o 
 -16   1   4        0.63        6.53      6.22 o 
 -15   1   4        1.81        3.83      5.51 o 
 -14   1   4       46.38       42.85      8.99 o 
 -13   1   4      107.04      117.50     10.64 o 
 -12   1   4        0.02       -1.39      3.66 o 
 -11   1   4       39.81       36.96      6.36 o 
 -10   1   4      508.52      514.04     17.70 o 
  -9   1   4     1022.41     1018.13     25.99 o 
  -8   1   4        2.52        1.87      2.07 o 
  -7   1   4      665.27      631.89     13.41 o 
  -6   1   4      423.16      413.64      8.03 o 
  -5   1   4       20.23       25.06      2.65 o 
  -4   1   4      331.57      402.90     11.18 o 
  -3   1   4      665.70      644.92     11.68 o 
  -2   1   4      775.59      765.78     13.97 o 
  -1   1   4      245.14      203.04      7.81 o 
   0   1   4       36.12       32.50      2.69 o 
   1   1   4      401.69      396.09     10.77 o 
   2   1   4     1117.65     1136.48     21.12 o 
   3   1   4       56.50       47.17      4.00 o 
   4   1   4      490.75      506.72      9.91 o 
   5   1   4      600.55      611.18     11.98 o 
   6   1   4      673.62      710.60     11.43 o 
   7   1   4       31.58       33.82      2.78 o 
   8   1   4      156.90      149.76      6.64 o 
   9   1   4      109.78      126.22      6.21 o 
  10   1   4        6.48        3.50      2.78 o 
  11   1   4       27.39       25.03      4.98 o 
  12   1   4        5.45        2.95      5.47 o 
  13   1   4        0.27        0.76      6.26 o 
  14   1   4        5.58        8.18      5.28 o 
 -16   2   4        0.07        3.95      6.22 o 
 -15   2   4        6.74        9.98      6.18 o 
 -14   2   4        0.41        2.77      4.98 o 
 -13   2   4       23.18       25.36      6.49 o 
 -12   2   4       20.57       15.20      6.06 o 
 -11   2   4        4.17        1.09      3.84 o 
 -10   2   4        0.71        5.14      3.73 o 
  -9   2   4      221.54      223.42      8.28 o 
  -8   2   4     1420.17     1381.61     24.02 o 
  -7   2   4       10.50        8.81      2.30 o 
  -6   2   4      140.80      138.98      9.07 o 
  -5   2   4        3.60        1.96      1.94 o 
  -4   2   4      560.77      627.39     22.49 o 
  -3   2   4      353.26      428.74      9.98 o 
  -2   2   4     1185.29     1246.50     20.14 o 
  -1   2   4      188.31      206.48      6.23 o 
   0   2   4      120.75      115.06      5.34 o 
   1   2   4       65.48       59.78      2.92 o 
   2   2   4      239.25      251.88      5.63 o 
   3   2   4        8.16        8.45      1.81 o 
   4   2   4      233.17      259.04      7.78 o 
   5   2   4        2.91        3.66      1.90 o 
   6   2   4        0.14       -0.81      2.54 o 
   7   2   4        3.70        3.35      2.44 o 
   8   2   4      470.84      473.82     11.59 o 
   9   2   4        1.47        0.84      2.50 o 
  10   2   4        5.67       -0.51      2.41 o 
  11   2   4        5.73        5.47      2.94 o 
  12   2   4        0.01       -0.16      5.08 o 
  13   2   4        7.96        9.74      4.56 o 
  14   2   4        0.72       -0.39      6.26 o 
 -15   3   4       21.67       17.12      6.67 o 
 -14   3   4       11.97       23.93      7.82 o 
 -13   3   4        0.93        1.47      7.04 o 
 -12   3   4       28.14       33.87      8.99 o 
 -11   3   4       25.28       21.06      5.34 o 
 -10   3   4      134.69      125.46      7.07 o 
  -9   3   4      302.40      295.86     14.70 o 
  -8   3   4        7.00        7.76      2.63 o 
  -7   3   4      856.77      840.88     17.01 o 
  -6   3   4      181.60      199.25      7.17 o 
  -5   3   4      356.86      398.72     10.20 o 
  -4   3   4       66.82       84.37      3.20 o 
  -3   3   4     1065.60     1196.37     16.34 o 
  -2   3   4        1.83        0.93      1.52 o 
  -1   3   4      127.95      139.93      4.22 o 
   0   3   4      672.57      672.09     17.14 o 
   1   3   4      186.84      181.66      4.69 o 
   2   3   4      249.39      260.99      5.62 o 
   3   3   4        7.77        8.08      1.39 o 
   4   3   4       73.77       66.83      4.83 o 
   5   3   4       22.35       26.19      3.45 o 
   6   3   4       20.59       25.91      3.73 o 
   7   3   4       61.59       67.62      5.34 o 
   8   3   4      243.43      236.07      9.63 o 
   9   3   4        9.89       10.41      2.99 o 
  10   3   4       20.15       17.72      3.46 o 
  11   3   4       29.88       31.71      4.31 o 
  12   3   4        0.61       -1.99      3.05 o 
  13   3   4       11.21        7.61      4.28 o 
  14   3   4        3.87       -3.91      5.87 o 
 -15   4   4       26.88       17.40      6.91 o 
 -14   4   4       29.49       44.50      8.41 o 
 -13   4   4       18.74       17.01      6.08 o 
 -12   4   4        0.60       -2.52      3.73 o 
 -11   4   4       82.37       70.34      8.00 o 
 -10   4   4       53.53       56.80      5.28 o 
  -9   4   4      277.44      237.45      9.06 o 
  -8   4   4       36.93       33.10      6.23 o 
  -7   4   4      704.35      721.68     21.52 o 
  -6   4   4      536.57      484.39     11.95 o 
  -5   4   4        4.80        4.08      2.80 o 
  -4   4   4       57.99       57.47      5.80 o 
  -3   4   4     1957.64     1964.75     24.39 o 
  -2   4   4      210.97      189.90      6.04 o 
  -1   4   4      248.54      256.38      5.90 o 
   0   4   4      581.82      584.67      9.73 o 
   1   4   4     1137.91     1105.77     17.19 o 
   2   4   4      168.26      173.61      7.56 o 
   3   4   4      347.23      353.69     13.50 o 
   4   4   4        2.27        1.02      3.19 o 
   5   4   4        5.01        3.82      2.34 o 
   6   4   4      266.89      300.70     25.22 o 
   7   4   4       82.81       65.92      5.51 o 
   8   4   4        8.55        6.68      5.67 o 
   9   4   4       38.76       33.71      4.02 o 
  10   4   4       25.86       28.73      3.98 o 
  11   4   4       13.61       10.70      3.57 o 
  12   4   4        4.56        0.07      3.14 o 
  13   4   4        0.01       -1.76      3.84 o 
 -15   5   4        7.57        2.64      5.45 o 
 -14   5   4      150.29      113.55     32.85 o 
 -13   5   4       46.37       48.32      7.85 o 
 -12   5   4        1.20        0.96      4.12 o 
 -11   5   4       33.15       47.46      5.45 o 
 -10   5   4      478.24      500.46     14.11 o 
  -9   5   4       37.90       38.85      4.64 o 
  -8   5   4        7.79        6.52      2.76 o 
  -7   5   4      435.90      389.14     11.20 o 
  -6   5   4     1057.03     1079.45     20.38 o 
  -5   5   4      361.17      391.39     10.66 o 
  -4   5   4       68.03       64.71      4.39 o 
  -3   5   4        2.85        2.48      1.16 o 
  -2   5   4        0.60        0.72      1.22 o 
  -1   5   4     2217.86     2241.93     27.20 o 
   0   5   4        0.43        1.24      1.16 o 
   1   5   4       43.96       51.19      4.23 o 
   2   5   4      180.92      160.98      5.91 o 
   3   5   4      364.76      372.36      9.47 o 
   4   5   4       96.66       97.50      6.24 o 
   5   5   4      162.56      171.55     10.17 o 
   6   5   4      546.19      598.57     16.04 o 
   7   5   4        4.15        5.78      3.17 o 
   8   5   4        3.20       -0.16      2.72 o 
   9   5   4       14.93       19.55      4.40 o 
  10   5   4       28.83       24.62      4.06 o 
  11   5   4       25.23       29.11      5.76 o 
  12   5   4        1.07        0.59      3.87 o 
  13   5   4        0.08        6.84      4.70 o 
 -14   6   4       40.56       32.07     10.56 o 
 -13   6   4       47.71       45.65      7.57 o 
 -12   6   4       12.51       12.77      4.29 o 
 -11   6   4       26.72       31.84      4.96 o 
 -10   6   4       17.60       21.08      6.74 o 
  -9   6   4       68.18       81.51      6.68 o 
  -8   6   4       78.71       74.16      5.84 o 
  -7   6   4       41.22       35.96      4.35 o 
  -6   6   4      134.28      134.83      6.52 o 
  -5   6   4        0.83       -0.36      1.95 o 
  -4   6   4      240.55      221.95      7.78 o 
  -3   6   4      494.04      442.56     20.33 o 
  -2   6   4      309.89      318.18      6.91 o 
  -1   6   4      124.04      136.02      5.04 o 
   0   6   4       30.51       29.13      3.83 o 
   1   6   4      400.83      387.45      9.55 o 
   2   6   4      124.97      138.23      5.63 o 
   3   6   4       69.42       88.78     10.88 o 
   4   6   4        2.05        2.36      2.10 o 
   5   6   4       71.36       81.92      5.15 o 
   6   6   4      124.55      131.31     13.49 o 
   7   6   4       16.90       20.12      4.28 o 
   8   6   4        2.59        3.67      3.17 o 
   9   6   4        0.00       -2.13      3.13 o 
  10   6   4        8.16       11.31      4.12 o 
  11   6   4        3.32        4.46      4.12 o 
  12   6   4        3.97        3.32      4.42 o 
  13   6   4        6.42        9.33      5.11 o 
 -14   7   4        0.82        3.13      7.43 o 
 -13   7   4        0.12        3.32      4.70 o 
 -12   7   4       15.65       17.32      6.02 o 
 -11   7   4        4.23        3.70      3.44 o 
 -10   7   4       68.43       67.70      8.95 o 
  -9   7   4        0.56        1.04      2.78 o 
  -8   7   4      202.73      195.37      8.56 o 
  -7   7   4        8.29       10.68      3.20 o 
  -6   7   4        4.64        9.86      3.03 o 
  -5   7   4        0.52        0.13      2.33 o 
  -4   7   4      345.32      338.64     12.19 o 
  -3   7   4      462.19      447.41     11.26 o 
  -2   7   4      341.88      345.02     12.56 o 
  -1   7   4      738.95      749.96     14.60 o 
   0   7   4      230.30      245.05      9.25 o 
   1   7   4      722.40      727.47     14.71 o 
   2   7   4       65.80       63.28      4.53 o 
   3   7   4       87.90       74.71      6.72 o 
   4   7   4      186.32      198.76      7.44 o 
   5   7   4      109.65      113.06      8.31 o 
   6   7   4       12.52       18.01      3.88 o 
   7   7   4       21.18       25.64      5.28 o 
   8   7   4       27.65       39.33      5.39 o 
   9   7   4        0.00       -2.67      3.00 o 
  10   7   4        9.53       11.98      4.68 o 
  11   7   4        3.27        5.08      4.42 o 
  12   7   4        9.81       12.60      4.95 o 
 -13   8   4        4.41        7.43      5.25 o 
 -12   8   4        1.30        4.83      4.89 o 
 -11   8   4       21.21       13.00      4.35 o 
 -10   8   4       27.80       23.71      6.30 o 
  -9   8   4        0.13        2.45      3.21 o 
  -8   8   4      145.99      144.04      8.02 o 
  -7   8   4       18.49        9.96      3.35 o 
  -6   8   4       69.17       68.94      5.57 o 
  -5   8   4        3.00        1.07      3.17 o 
  -4   8   4        2.28       -0.20      2.36 o 
  -3   8   4     1135.80     1134.92     46.14 o 
  -2   8   4      115.13      123.78     15.25 o 
  -1   8   4       92.31       93.46      5.99 o 
   0   8   4        6.95        6.17      2.38 o 
   1   8   4      166.14      169.38      6.79 o 
   2   8   4      235.50      242.51      8.49 o 
   3   8   4       22.26       19.18      3.27 o 
   4   8   4       12.61        5.54      2.85 o 
   5   8   4       15.44       15.05      3.73 o 
   6   8   4        0.23       -0.49      4.08 o 
   7   8   4       18.29       17.50      8.41 o 
   8   8   4        9.77       10.98      4.12 o 
   9   8   4      101.32      113.13      8.56 o 
  10   8   4       14.57        2.72      3.95 o 
  11   8   4        2.10        1.88      4.23 o 
  12   8   4       54.65       47.58      7.29 o 
 -13   9   4        0.79        3.79      5.34 o 
 -12   9   4        5.22        6.96      5.47 o 
 -11   9   4      121.08      149.42     11.45 o 
 -10   9   4       68.28       86.17     11.73 o 
  -9   9   4       36.78       36.81      5.39 o 
  -8   9   4       19.10       19.27      4.43 o 
  -7   9   4       66.69       70.02      6.17 o 
  -6   9   4       53.77       73.14      7.32 o 
  -5   9   4       17.78       13.40      4.77 o 
  -4   9   4       40.12       30.65      5.23 o 
  -3   9   4      141.40      130.43      8.68 o 
  -2   9   4      548.76      511.52     16.81 o 
  -1   9   4        5.73        1.56      3.59 o 
   0   9   4      188.63      193.38     10.28 o 
   1   9   4       10.45        9.37      2.86 o 
   2   9   4        0.03       -3.27      2.20 o 
   3   9   4       31.05       33.22      4.20 o 
   4   9   4        2.83        2.04      2.71 o 
   5   9   4       67.85       62.09      5.30 o 
   6   9   4        1.15       -0.57      2.78 o 
   7   9   4       25.10       16.63      3.85 o 
   8   9   4        9.01        5.49      3.84 o 
   9   9   4       92.90       89.39     17.01 o 
  10   9   4       11.89       19.21      8.41 o 
  11   9   4       13.19       21.72      6.01 o 
 -12  10   4        0.34       -4.06      4.60 o 
 -11  10   4       15.96       28.64     12.90 o 
 -10  10   4       11.48       11.14      5.25 o 
  -9  10   4        2.63        5.90      4.51 o 
  -8  10   4      115.67       99.08      9.29 o 
  -7  10   4       76.21       75.54      8.03 o 
  -6  10   4      120.43      129.59     10.36 o 
  -5  10   4        2.60        0.51      3.73 o 
  -4  10   4      167.41      169.34     17.79 o 
  -3  10   4       18.12       19.16      4.89 o 
  -2  10   4       80.94       79.60      7.85 o 
  -1  10   4      168.06      167.66     17.99 o 
   0  10   4       10.92       12.32      6.45 o 
   1  10   4      209.37      206.59      8.26 o 
   2  10   4       30.26       30.61      4.28 o 
   3  10   4      106.08       98.17      6.48 o 
   4  10   4        0.25        0.44      2.70 o 
   5  10   4        6.73       11.23      3.71 o 
   6  10   4        1.83        3.89      3.20 o 
   7  10   4        1.92        3.06      3.29 o 
   8  10   4       61.58       61.86     15.06 o 
   9  10   4       29.52       23.53      5.66 o 
  10  10   4        0.01       -0.59      4.15 o 
 -11  11   4       12.43        7.25      5.90 o 
 -10  11   4        4.74       11.04      5.79 o 
  -9  11   4        0.74       -2.67      4.23 o 
  -8  11   4       41.82       36.37     10.56 o 
  -7  11   4       10.34        8.21      7.43 o 
  -6  11   4       18.54       24.76      5.66 o 
  -5  11   4       46.87       49.54     12.51 o 
  -4  11   4        7.01        2.02      3.95 o 
  -3  11   4       90.08      102.34      8.68 o 
  -2  11   4        2.81        6.83      4.12 o 
  -1  11   4       77.28       73.62     10.95 o 
   0  11   4      278.19      261.50     12.52 o 
   1  11   4       44.66       42.69      6.29 o 
   2  11   4      298.16      290.03     12.64 o 
   3  11   4       42.16       37.85      6.20 o 
   4  11   4        8.12        1.57      3.10 o 
   5  11   4       16.89       18.66      4.30 o 
   6  11   4        8.78        8.09      3.88 o 
   7  11   4        5.86        0.54      4.30 o 
   8  11   4        3.38        5.18      4.56 o 
   9  11   4        6.35       16.26      5.66 o 
  -9  12   4       34.67       35.59     11.34 o 
  -8  12   4       13.75       11.73      8.60 o 
  -7  12   4       13.40        8.99      7.82 o 
  -6  12   4        1.07        4.30      7.04 o 
  -5  12   4        9.87        8.90      8.80 o 
  -4  12   4       62.49       70.99      8.07 o 
  -3  12   4       28.68       32.71     12.12 o 
  -2  12   4        1.17        3.52      4.12 o 
  -1  12   4        1.25        3.40      4.04 o 
   0  12   4       20.48       24.73     12.90 o 
   1  12   4       11.42        7.54      4.51 o 
   2  12   4        0.60       -2.16      3.84 o 
   3  12   4        3.95        3.29      3.57 o 
   4  12   4       21.61       12.41      5.83 o 
   5  12   4        4.15        5.46      3.66 o 
   6  12   4        0.00       -3.13      3.87 o 
   7  12   4        1.07        1.01      4.23 o 
   8  12   4       11.58       16.65      6.65 o 
  -8  13   4        0.65       13.30      8.99 o 
  -7  13   4       20.07       32.07     11.34 o 
  -6  13   4        0.45       -1.96      6.26 o 
  -5  13   4        8.95        3.52      7.43 o 
  -4  13   4        0.20       -5.08      5.87 o 
  -3  13   4       37.66       31.47      6.57 o 
  -2  13   4        4.01        1.97      5.67 o 
  -1  13   4       22.46       21.19      5.92 o 
   0  13   4       30.97       35.76      8.02 o 
   1  13   4       27.80       37.37      6.67 o 
   2  13   4        2.73        7.03      4.60 o 
   3  13   4       42.05       34.44     13.49 o 
   4  13   4       93.32       88.58     11.48 o 
   5  13   4       10.25       18.00      5.62 o 
   6  13   4        4.04        1.96      4.70 o 
  -6  14   4        8.35        8.21      9.39 o 
  -5  14   4       19.31       19.55     10.95 o 
  -4  14   4       12.91       19.94      9.78 o 
  -3  14   4       16.25       29.72     10.56 o 
  -2  14   4        1.29        3.13      7.82 o 
  -1  14   4        0.81       -0.14      4.60 o 
   0  14   4        8.42        3.43      8.80 o 
   1  14   4       27.36       29.10      6.85 o 
   2  14   4        0.98        1.90      4.69 o 
   3  14   4       19.56       15.44      6.00 o 
   4  14   4       16.88       20.15      6.28 o 
 -15   1   5       79.46       96.02     11.60 o 
 -14   1   5        0.46       -2.34      4.95 o 
 -13   1   5      109.72       97.30     10.19 o 
 -12   1   5       60.49       73.44     11.93 o 
 -11   1   5       30.87       30.85      6.49 o 
 -10   1   5      119.69       94.93      8.84 o 
  -9   1   5      110.84      106.20     28.16 o 
  -8   1   5      135.29      144.02     22.49 o 
  -7   1   5      337.40      333.72      9.96 o 
  -6   1   5     1052.15     1030.12     19.31 o 
  -5   1   5      330.64      324.96      7.52 o 
  -4   1   5       66.04       59.54      3.44 o 
  -3   1   5      545.15      575.99     10.46 o 
  -2   1   5      126.17      132.04      5.64 o 
  -1   1   5       70.04       64.67      4.20 o 
   0   1   5      624.04      676.59     16.45 o 
   1   1   5       28.00       21.63      4.30 o 
   2   1   5      160.23      157.48      6.46 o 
   3   1   5       96.73      102.00      7.57 o 
   4   1   5       12.33       19.70      3.17 o 
   5   1   5       17.85       19.29      2.63 o 
   6   1   5        2.37        3.46      2.28 o 
   7   1   5     1230.90     1209.67     21.26 o 
   8   1   5       31.00       34.27      3.97 o 
   9   1   5       74.30       57.16      6.64 o 
  10   1   5        0.72       -0.08      6.45 o 
  11   1   5       34.91       31.44      5.94 o 
  12   1   5        0.37        1.76      4.15 o 
  13   1   5        0.20        0.00      4.42 o 
 -15   2   5       78.77       88.10     11.14 o 
 -14   2   5      119.37      129.43     12.30 o 
 -13   2   5       48.23       41.72      7.96 o 
 -12   2   5       59.97       48.44     10.75 o 
 -11   2   5      167.14      144.69     11.06 o 
 -10   2   5        0.21        0.59      3.45 o 
  -9   2   5       88.67       97.51      8.84 o 
  -8   2   5     1169.13     1149.26     21.90 o 
  -7   2   5      100.06       96.00     10.00 o 
  -6   2   5       51.66       44.41      4.17 o 
  -5   2   5     1000.79      968.37     36.81 o 
  -4   2   5      912.19      944.08     17.93 o 
  -3   2   5      103.93      111.59      5.25 o 
  -2   2   5     1384.70     1405.19     23.23 o 
  -1   2   5     1937.85     1931.55     29.40 o 
   0   2   5       37.45       39.08      5.06 o 
   1   2   5        0.09       -0.84      3.06 o 
   2   2   5      462.30      457.12      9.80 o 
   3   2   5      224.13      214.43      7.31 o 
   4   2   5       11.81        7.74      2.62 o 
   5   2   5        2.84       -1.12      2.16 o 
   6   2   5       59.07       55.59      5.34 o 
   7   2   5      671.74      691.78     17.76 o 
   8   2   5        0.43       -1.48      2.44 o 
   9   2   5       25.38       25.55      3.96 o 
  10   2   5       10.20        2.17      4.00 o 
  11   2   5        0.66        5.28      4.42 o 
  12   2   5        8.62        9.39      4.98 o 
  13   2   5        8.26        1.76      4.70 o 
 -15   3   5       10.66       17.80      7.29 o 
 -14   3   5        3.99        8.67      6.01 o 
 -13   3   5      208.36      195.67     13.82 o 
 -12   3   5        9.78       14.97      5.54 o 
 -11   3   5        0.83       -1.39      3.73 o 
 -10   3   5       28.93       41.72      6.64 o 
  -9   3   5     1331.54     1336.56     53.77 o 
  -8   3   5       93.18       90.87      6.10 o 
  -7   3   5      259.65      281.57     12.08 o 
  -6   3   5     1529.44     1424.50     24.99 o 
  -5   3   5       48.99       53.87      4.39 o 
  -4   3   5       17.75       23.23      3.16 o 
  -3   3   5      432.61      385.17      8.01 o 
  -2   3   5        0.19       -0.46      1.19 o 
  -1   3   5     1465.30     1494.87     23.02 o 
   0   3   5      183.02      184.41      5.34 o 
   1   3   5      148.43      159.11      5.97 o 
   2   3   5       45.55       46.59      4.30 o 
   3   3   5       38.69       34.84      3.96 o 
   4   3   5       28.23       32.51      4.12 o 
   5   3   5       83.85       78.10      5.81 o 
   6   3   5      139.63      150.52      7.68 o 
   7   3   5       41.13       47.26      5.45 o 
   8   3   5       67.42       85.90      6.74 o 
   9   3   5       56.78       60.76      5.22 o 
  10   3   5        0.68        2.11      3.35 o 
  11   3   5       10.44        3.12      3.45 o 
  12   3   5        2.09       -1.76      4.69 o 
  13   3   5        0.64       -0.81      4.68 o 
 -15   4   5       10.33       18.72      7.32 o 
 -14   4   5        7.40        9.57      6.06 o 
 -13   4   5        1.76        5.87      5.07 o 
 -12   4   5        8.05       11.32      8.80 o 
 -11   4   5       81.55       68.56      8.40 o 
 -10   4   5       61.20       57.43      9.58 o 
  -9   4   5        1.41        2.01      2.69 o 
  -8   4   5       39.27       38.46      4.60 o 
  -7   4   5       66.55       67.45      5.94 o 
  -6   4   5        0.32       -0.41      2.01 o 
  -5   4   5       22.09       20.51      3.35 o 
  -4   4   5       80.06       62.49      4.66 o 
  -3   4   5      161.25      172.64      6.86 o 
  -2   4   5      157.27      202.58      5.68 o 
  -1   4   5      263.38      247.26      8.13 o 
   0   4   5      305.54      310.59      7.01 o 
   1   4   5        0.19        1.69      1.69 o 
   2   4   5      374.83      345.33      9.40 o 
   3   4   5        1.25        1.77      4.11 o 
   4   4   5      119.01      113.86      6.64 o 
   5   4   5       20.78       21.72      4.50 o 
   6   4   5      179.57      185.63      8.71 o 
   7   4   5       49.96       49.75      5.51 o 
   8   4   5       20.72       15.80      4.12 o 
   9   4   5       46.29       54.33      5.34 o 
  10   4   5        9.23       11.67      4.71 o 
  11   4   5       40.41       42.27      5.22 o 
  12   4   5        6.16        2.65      3.76 o 
  13   4   5       15.20       17.03      7.04 o 
 -14   5   5       50.75       36.05      8.15 o 
 -13   5   5        0.34       -0.20      4.98 o 
 -12   5   5        1.44        1.37      7.23 o 
 -11   5   5       71.05       66.50      8.99 o 
 -10   5   5        0.44       -2.05      2.85 o 
  -9   5   5        3.96       -0.40      2.76 o 
  -8   5   5      227.55      230.20     13.52 o 
  -7   5   5      121.41      108.44      7.59 o 
  -6   5   5        3.93        6.61      2.76 o 
  -5   5   5        4.78        6.49      2.55 o 
  -4   5   5      533.32      516.37     13.78 o 
  -3   5   5       50.13       46.44      4.31 o 
  -2   5   5      253.38      247.79     13.49 o 
  -1   5   5       35.10       35.50      4.07 o 
   0   5   5      159.38      157.96      6.73 o 
   1   5   5      184.90      191.21      6.90 o 
   2   5   5        1.30       -1.51      1.95 o 
   3   5   5       29.33       34.45      3.65 o 
   4   5   5        8.96        6.76      2.61 o 
   5   5   5        8.97        6.61      6.26 o 
   6   5   5      132.68      138.68      7.73 o 
   7   5   5       17.92       26.14      4.56 o 
   8   5   5        9.37        6.81      3.73 o 
   9   5   5        0.71       -2.05      2.89 o 
  10   5   5       24.56       27.40      4.59 o 
  11   5   5        0.25       -4.43      3.08 o 
  12   5   5        5.71        2.04      4.17 o 
 -14   6   5       19.58       14.39      8.80 o 
 -13   6   5        6.81        6.36      5.87 o 
 -12   6   5       38.70       46.52      7.88 o 
 -11   6   5      217.26      200.69     16.30 o 
 -10   6   5       14.21        8.90      3.76 o 
  -9   6   5      117.24       98.60      7.06 o 
  -8   6   5       27.60       21.35      4.11 o 
  -7   6   5        0.23        0.57      2.59 o 
  -6   6   5       25.74       20.32      5.53 o 
  -5   6   5      485.47      488.81     13.12 o 
  -4   6   5       11.52       13.14      3.12 o 
  -3   6   5        0.05        1.04      2.72 o 
  -2   6   5      557.19      610.36     17.97 o 
  -1   6   5      161.95      161.50      6.16 o 
   0   6   5      369.43      359.94     10.09 o 
   1   6   5       20.89       16.52      2.97 o 
   2   6   5       49.30       57.80      4.40 o 
   3   6   5      163.63      178.95      9.46 o 
   4   6   5       39.39       38.67      4.19 o 
   5   6   5       33.85       32.32      3.96 o 
   6   6   5       38.88       34.26      4.89 o 
   7   6   5        0.01        3.32      3.28 o 
   8   6   5        2.21       -0.95      4.30 o 
   9   6   5       30.91       27.77      5.11 o 
  10   6   5        5.06       -0.80      3.45 o 
  11   6   5        6.52        0.98      5.03 o 
  12   6   5        0.81       -0.98      4.42 o 
 -13   7   5       32.17       36.44     10.36 o 
 -12   7   5       40.63       40.34      7.74 o 
 -11   7   5        0.56       -1.54      3.27 o 
 -10   7   5       53.76       72.02      6.75 o 
  -9   7   5       79.95      103.59      7.55 o 
  -8   7   5      172.60      178.67      8.94 o 
  -7   7   5      207.19      205.17      9.10 o 
  -6   7   5      158.89      165.33     10.71 o 
  -5   7   5       72.95       83.51      8.99 o 
  -4   7   5      107.91      108.68      7.85 o 
  -3   7   5      302.61      312.05     22.68 o 
  -2   7   5       26.00       18.93      7.63 o 
  -1   7   5      432.87      399.24     17.99 o 
   0   7   5       54.99       55.50      6.26 o 
   1   7   5      115.70      113.56     10.82 o 
   2   7   5      571.32      558.18     13.28 o 
   3   7   5      117.57      116.29      6.27 o 
   4   7   5       78.28       86.46      7.73 o 
   5   7   5       17.27       15.05      5.03 o 
   6   7   5       19.28       17.19      4.28 o 
   7   7   5       34.41       39.06      6.84 o 
   8   7   5        3.98       -3.20      3.17 o 
   9   7   5        8.55       16.62      4.95 o 
  10   7   5       11.80       17.49      5.07 o 
  11   7   5        8.96       13.87      7.43 o 
 -13   8   5        0.74        3.91      8.21 o 
 -12   8   5       30.18       48.89      8.57 o 
 -11   8   5       44.48       49.32      6.44 o 
 -10   8   5        8.30        8.97      4.24 o 
  -9   8   5       11.61        7.65      3.52 o 
  -8   8   5       24.75       24.17      4.65 o 
  -7   8   5      282.17      246.44     10.19 o 
  -6   8   5        7.74        6.38      3.33 o 
  -5   8   5       62.41       57.88      9.78 o 
  -4   8   5       86.17       77.38      7.47 o 
  -3   8   5      543.43      559.23     18.22 o 
  -2   8   5       35.75       30.11      9.19 o 
  -1   8   5      317.32      307.08     30.89 o 
   0   8   5      143.37      140.35      6.56 o 
   1   8   5       36.59       34.17      4.02 o 
   2   8   5      194.18      209.11      8.09 o 
   3   8   5       28.82       29.48      4.15 o 
   4   8   5       23.63       22.02      3.85 o 
   5   8   5        4.49        3.51      3.00 o 
   6   8   5       42.20       38.84      4.84 o 
   7   8   5       22.07       18.18      8.60 o 
   8   8   5        8.59        4.13      7.82 o 
   9   8   5        3.91       -0.17      3.73 o 
  10   8   5        0.32        2.80      4.40 o 
  11   8   5       34.19       39.20      9.97 o 
 -12   9   5        0.61        8.14      5.79 o 
 -11   9   5       64.35       66.15      8.59 o 
 -10   9   5        1.18       -2.93      3.50 o 
  -9   9   5        7.39        9.95      5.20 o 
  -8   9   5       89.37       91.25      7.43 o 
  -7   9   5       18.05       17.82      4.35 o 
  -6   9   5       27.76       41.06      9.39 o 
  -5   9   5      226.63      188.99     11.02 o 
  -4   9   5       50.26       48.19     10.36 o 
  -3   9   5       58.47       44.79      9.78 o 
  -2   9   5        0.70       -2.96      3.45 o 
  -1   9   5      289.26      282.48     12.96 o 
   0   9   5       67.94       79.37     11.34 o 
   1   9   5      142.23      141.68      9.52 o 
   2   9   5      145.92      157.84      7.60 o 
   3   9   5       20.59       20.36      3.86 o 
   4   9   5        5.45        8.56      5.15 o 
   5   9   5       13.04       10.75      3.45 o 
   6   9   5        6.35        6.73      3.52 o 
   7   9   5        8.80        6.18      4.00 o 
   8   9   5        0.45       -2.46      4.89 o 
   9   9   5        4.56        9.37      4.56 o 
  10   9   5        0.80        1.09      4.12 o 
 -11  10   5       10.50       21.49      6.57 o 
 -10  10   5       29.03       31.83      8.02 o 
  -9  10   5        1.26        4.64      3.91 o 
  -8  10   5      127.26      168.15     17.60 o 
  -7  10   5        3.20        4.69      4.70 o 
  -6  10   5       86.91       96.92      9.11 o 
  -5  10   5       10.35       14.74      5.23 o 
  -4  10   5      103.02      115.85     10.56 o 
  -3  10   5       24.54       27.74      5.81 o 
  -2  10   5       72.48       76.72      9.19 o 
  -1  10   5        5.00       -0.98      3.59 o 
   0  10   5       57.84       49.67      6.74 o 
   1  10   5      362.17      385.14     15.42 o 
   2  10   5        1.52        2.25      3.12 o 
   3  10   5       86.44       90.53      6.65 o 
   4  10   5       26.69       27.52      4.70 o 
   5  10   5        7.90        4.29      3.43 o 
   6  10   5        6.45        4.97      3.50 o 
   7  10   5       10.85       10.14      4.17 o 
   8  10   5        0.44        0.42      4.12 o 
   9  10   5        1.95        8.11      4.83 o 
 -10  11   5       30.58       17.60      9.78 o 
  -9  11   5       21.36       46.93     12.12 o 
  -8  11   5       22.40       27.40      6.48 o 
  -7  11   5        2.06       -0.24      4.69 o 
  -6  11   5        5.44        8.03      5.06 o 
  -5  11   5        0.20        2.01      4.50 o 
  -4  11   5       66.23       75.19      8.43 o 
  -3  11   5        1.14        1.17      3.87 o 
  -2  11   5       43.73       40.13     11.54 o 
  -1  11   5       27.85       28.77      6.11 o 
   0  11   5        1.25       -2.13      3.83 o 
   1  11   5        5.15        8.97      4.83 o 
   2  11   5       12.32       17.63      5.62 o 
   3  11   5       14.40       17.37      4.41 o 
   4  11   5       28.45       21.33      4.57 o 
   5  11   5       28.91       27.20      5.67 o 
   6  11   5       17.22       13.89      4.46 o 
   7  11   5        2.63        5.01      3.72 o 
   8  11   5        2.44       -2.83      4.12 o 
  -8  12   5        1.93       10.95      9.39 o 
  -7  12   5        0.57       -1.17      6.65 o 
  -6  12   5       23.36       17.68      6.22 o 
  -5  12   5       40.21       44.80      7.51 o 
  -4  12   5        9.65       12.77      5.54 o 
  -3  12   5       12.01       12.25      5.23 o 
  -2  12   5       53.85       43.94     11.93 o 
  -1  12   5        0.47       -2.49      4.04 o 
   0  12   5        0.85        1.14      4.51 o 
   1  12   5       12.23        7.93      4.79 o 
   2  12   5       94.44       80.16     15.45 o 
   3  12   5       56.57       65.02      8.17 o 
   4  12   5        2.24       -4.87      3.25 o 
   5  12   5        8.49        7.97      4.13 o 
   6  12   5        8.35        9.19      4.39 o 
  -6  13   5       26.52       17.60      9.78 o 
  -5  13   5        7.44        3.22      4.95 o 
  -4  13   5        3.57        4.13      4.89 o 
  -3  13   5        2.79        3.14      4.95 o 
  -2  13   5        0.14       -4.78      4.41 o 
  -1  13   5       23.74       32.39      7.23 o 
   0  13   5        6.43       16.40      6.29 o 
   1  13   5        3.11        8.30      5.26 o 
   2  13   5        1.62       -1.72      4.26 o 
   3  13   5        1.86        5.95      5.17 o 
   4  13   5        3.48        6.16      8.60 o 
  -3  14   5       15.24        9.12      5.92 o 
  -2  14   5        1.36       -5.12      6.06 o 
  -1  14   5        0.16        3.37      5.34 o 
   0  14   5        9.06       10.34      5.92 o 
   1  14   5        0.07       -0.30      4.89 o 
 -14   0   6      147.67      146.25     18.77 o 
 -12   0   6        3.34       -1.96      6.26 o 
 -11   0   6       14.50       26.20      9.39 o 
 -10   0   6     1316.57     1234.94     46.14 o 
  -9   0   6     1001.33     1004.61     39.50 o 
  -8   0   6      416.30      459.88     24.64 o 
  -7   0   6      830.43      822.38     33.24 o 
  -6   0   6        2.58       10.56      6.26 o 
  -5   0   6        4.66        3.25      2.72 o 
  -4   0   6      357.36      355.14     12.19 o 
  -3   0   6      105.26       93.29     13.49 o 
  -2   0   6       45.00       44.43      4.89 o 
  -1   0   6      674.48      670.26     25.42 o 
   1   0   6      193.98      189.27     10.95 o 
   2   0   6      177.78      183.79     10.95 o 
   3   0   6        2.98        0.78      3.13 o 
   4   0   6        0.08       -0.78      2.74 o 
   5   0   6      289.28      292.97     10.51 o 
   6   0   6       95.07       78.21     10.17 o 
   7   0   6        1.24       10.17      5.87 o 
   8   0   6      107.13       92.68     11.73 o 
   9   0   6       10.99       11.34      6.65 o 
  10   0   6      108.50      108.71     13.30 o 
  11   0   6       23.72        1.56      6.65 o 
  12   0   6       12.49       10.95      7.82 o 
 -14   1   6        1.70        8.79      6.29 o 
 -13   1   6        4.82        6.33      5.62 o 
 -12   1   6        7.18       -0.37      4.68 o 
 -11   1   6        9.83        4.98      4.83 o 
 -10   1   6      128.50      144.26     21.31 o 
  -9   1   6        0.26        3.52      7.82 o 
  -8   1   6        0.32        1.25      5.87 o 
  -7   1   6      412.27      389.93     15.48 o 
  -6   1   6      842.59      845.52     27.67 o 
  -5   1   6     1004.74     1004.86     19.80 o 
  -4   1   6        1.78        1.30      2.15 o 
  -3   1   6       48.22       47.96      4.34 o 
  -2   1   6      388.50      389.78     10.67 o 
  -1   1   6      429.46      449.65     14.18 o 
   0   1   6      329.56      347.64     16.42 o 
   1   1   6        0.85        5.28      2.49 o 
   2   1   6      157.46      176.45     10.75 o 
   3   1   6        0.01       -2.32      1.55 o 
   4   1   6      162.23      161.28      7.96 o 
   5   1   6       19.86       16.69      3.75 o 
   6   1   6      138.76      123.40      6.21 o 
   7   1   6       22.04       24.18      5.23 o 
   8   1   6       61.23       62.48      8.99 o 
   9   1   6        0.11        6.26      4.15 o 
  10   1   6       57.08       58.52      7.74 o 
  11   1   6       18.00       14.76      5.66 o 
  12   1   6        0.73       -0.28      4.83 o 
 -14   2   6        0.21        3.91      6.08 o 
 -13   2   6       19.49       13.83      9.97 o 
 -12   2   6        6.87       17.58      6.39 o 
 -11   2   6       66.43       75.94      9.39 o 
 -10   2   6        0.96        4.64      4.32 o 
  -9   2   6       42.96       57.77      7.57 o 
  -8   2   6        0.96        3.13      3.87 o 
  -7   2   6      265.06      264.94     12.76 o 
  -6   2   6     1336.19     1303.89     24.15 o 
  -5   2   6       53.93       50.15      4.77 o 
  -4   2   6       53.63       46.50      4.34 o 
  -3   2   6       30.12       25.25      3.48 o 
  -2   2   6       46.21       46.79      4.21 o 
  -1   2   6       51.56       64.43      4.77 o 
   0   2   6      112.59      103.04      5.32 o 
   1   2   6       29.78       31.97      5.14 o 
   2   2   6      198.31      211.03     11.21 o 
   3   2   6       92.72       63.01      8.80 o 
   4   2   6        0.73       -0.93      2.62 o 
   5   2   6        6.36        4.51      3.13 o 
   6   2   6       51.26       55.56      5.54 o 
   7   2   6        1.71        2.33      2.70 o 
   8   2   6        6.52        2.60      2.97 o 
   9   2   6        7.51        7.82      4.83 o 
  10   2   6      145.11      116.08      9.54 o 
  11   2   6        0.04       -0.35      5.67 o 
  12   2   6        2.43        0.87      5.87 o 
 -14   3   6       16.88        7.64      6.46 o 
 -13   3   6        0.66       -0.39      5.25 o 
 -12   3   6        0.40       -1.17      4.40 o 
 -11   3   6        1.43        4.41      7.43 o 
 -10   3   6        1.18       -3.13      3.45 o 
  -9   3   6       21.15       24.43      5.66 o 
  -8   3   6       33.41       20.87      5.39 o 
  -7   3   6      307.13      352.44     11.43 o 
  -6   3   6       43.83       40.30      4.51 o 
  -5   3   6      921.68      952.43     21.99 o 
  -4   3   6       71.01       95.29      6.67 o 
  -3   3   6        5.33        2.54      2.24 o 
  -2   3   6       65.63       63.39      5.31 o 
  -1   3   6      410.73      428.50     10.51 o 
   0   3   6        1.03        2.81      1.82 o 
   1   3   6      159.46      174.95      6.88 o 
   2   3   6        1.50        2.08      2.24 o 
   3   3   6        5.90        5.87      3.04 o 
   4   3   6       67.12       69.35      8.80 o 
   5   3   6        3.28        7.15      3.28 o 
   6   3   6        0.01       -2.85      2.82 o 
   7   3   6        5.39        3.80      3.45 o 
   8   3   6        3.08        0.87      2.97 o 
   9   3   6       29.09       33.40      4.74 o 
  10   3   6       86.76       65.14      8.02 o 
  11   3   6        0.04        0.32      4.60 o 
  12   3   6        2.54       10.01      5.66 o 
 -14   4   6       47.53       58.29      9.81 o 
 -13   4   6      117.97      108.00     12.71 o 
 -12   4   6       44.51       53.85      8.71 o 
 -11   4   6       49.92       47.48      8.28 o 
 -10   4   6      256.77      272.15     14.22 o 
  -9   4   6       43.28       37.10      6.62 o 
  -8   4   6        3.59       -0.80      2.74 o 
  -7   4   6      148.35      106.64      8.23 o 
  -6   4   6      284.11      285.69     10.19 o 
  -5   4   6       34.89       40.25      4.54 o 
  -4   4   6       20.21       18.61      4.74 o 
  -3   4   6       10.41       14.36      4.12 o 
  -2   4   6      133.92      120.88      5.45 o 
  -1   4   6      230.38      238.60      9.97 o 
   0   4   6        7.62        5.62      4.00 o 
   1   4   6      276.44      277.95     10.34 o 
   2   4   6      576.43      594.88     18.97 o 
   3   4   6      138.01      149.30      6.91 o 
   4   4   6        0.00       -1.76      2.49 o 
   5   4   6        0.00       -2.63      2.62 o 
   6   4   6       97.36      120.54     11.14 o 
   7   4   6        0.33        0.28      2.89 o 
   8   4   6      118.26      110.23      8.28 o 
   9   4   6        2.39        2.38      4.60 o 
  10   4   6        0.66        3.55      3.56 o 
  11   4   6       12.50       15.55      5.73 o 
 -13   5   6       21.63       30.28      7.60 o 
 -12   5   6       27.83       12.96      6.29 o 
 -11   5   6        1.10        0.88      4.56 o 
 -10   5   6       43.69       46.83      7.57 o 
  -9   5   6       75.24       82.02      6.91 o 
  -8   5   6        4.77        7.93      4.95 o 
  -7   5   6        0.14       -0.14      3.63 o 
  -6   5   6      536.95      565.44     15.17 o 
  -5   5   6      492.04      457.73     13.15 o 
  -4   5   6      100.63       95.35      6.38 o 
  -3   5   6        8.69        5.59      2.70 o 
  -2   5   6      341.55      352.31     33.63 o 
  -1   5   6       24.55       21.68      3.28 o 
   0   5   6       10.24       13.78      2.92 o 
   1   5   6      328.92      312.61      9.65 o 
   2   5   6       27.93       40.24      4.39 o 
   3   5   6      120.21      124.43     13.99 o 
   4   5   6        5.94        5.62      3.01 o 
   5   5   6       87.27       85.55      6.91 o 
   6   5   6       31.70       28.89     10.36 o 
   7   5   6        0.26        0.99      4.50 o 
   8   5   6       43.00       44.14      6.08 o 
   9   5   6        9.28        9.57      4.68 o 
  10   5   6        2.54        7.38      4.05 o 
  11   5   6        2.71        4.67      4.05 o 
 -13   6   6       71.84       81.57     10.50 o 
 -12   6   6       42.28       63.09      9.40 o 
 -11   6   6      108.10      119.03     11.33 o 
 -10   6   6       44.05       39.86      6.37 o 
  -9   6   6      120.13      126.72     11.06 o 
  -8   6   6       24.55       24.12      4.59 o 
  -7   6   6       46.76       45.75      5.48 o 
  -6   6   6      114.35      118.35      7.80 o 
  -5   6   6       21.37       19.30      5.93 o 
  -4   6   6       19.92       24.80      5.51 o 
  -3   6   6        1.37        8.60      5.87 o 
  -2   6   6       69.81       71.11      7.19 o 
  -1   6   6      403.17      384.10     14.62 o 
   0   6   6        5.45        8.76      2.84 o 
   1   6   6      113.77      126.32      6.60 o 
   2   6   6      309.67      319.80     10.34 o 
   3   6   6      215.67      227.97      8.64 o 
   4   6   6      201.91      191.69      8.08 o 
   5   6   6       38.05       33.85      7.23 o 
   6   6   6       36.23       42.55      5.79 o 
   7   6   6        3.01       -1.76      3.28 o 
   8   6   6       44.53       47.19      6.36 o 
   9   6   6        0.44        3.56      5.28 o 
  10   6   6        0.69        1.16      3.84 o 
  11   6   6        1.45       -1.76      3.71 o 
 -12   7   6        3.83        2.75      5.39 o 
 -11   7   6       25.00       34.84     14.47 o 
 -10   7   6        9.70       13.79      4.40 o 
  -9   7   6       21.63       18.85      4.79 o 
  -8   7   6       18.56       18.10      5.65 o 
  -7   7   6       31.91       43.33      6.99 o 
  -6   7   6       98.44      100.89     13.55 o 
  -5   7   6        1.21        5.24      4.12 o 
  -4   7   6       45.91       48.49      9.39 o 
  -3   7   6       24.08       27.98      5.51 o 
  -2   7   6      245.93      286.35     15.06 o 
  -1   7   6      203.40      188.57     11.93 o 
   0   7   6      140.23      148.29     18.97 o 
   1   7   6      363.87      374.93     11.01 o 
   2   7   6        0.12        5.72      4.00 o 
   3   7   6      136.55      142.24     17.95 o 
   4   7   6       25.16       25.55      4.10 o 
   5   7   6       14.72        6.81      3.43 o 
   6   7   6        0.30        1.37      3.59 o 
   7   7   6        4.78        1.48      3.73 o 
   8   7   6        9.93        4.79      4.28 o 
   9   7   6        9.17       11.14      4.83 o 
  10   7   6        1.51       -1.17      4.42 o 
 -12   8   6        3.67        4.47      5.51 o 
 -11   8   6       16.59       16.99      5.26 o 
 -10   8   6       49.46       47.01      6.42 o 
  -9   8   6        2.41        8.68      5.00 o 
  -8   8   6        0.69        0.55      3.93 o 
  -7   8   6        2.21        4.07      4.40 o 
  -6   8   6       27.35       18.33      5.66 o 
  -5   8   6      122.60      116.92     14.08 o 
  -4   8   6        0.57       -1.74      3.56 o 
  -3   8   6       18.52        6.43      4.00 o 
  -2   8   6        4.66       -0.96      6.26 o 
  -1   8   6      123.53      138.64     20.53 o 
   0   8   6       25.03       25.46      5.66 o 
   1   8   6       62.75       54.02      7.05 o 
   2   8   6        0.77       -1.89      2.87 o 
   3   8   6        3.59        0.51      3.02 o 
   4   8   6       72.79       73.13      6.09 o 
   5   8   6      167.36      162.71      9.35 o 
   6   8   6        0.02       -0.21      3.56 o 
   7   8   6       19.56       17.77     13.30 o 
   8   8   6        3.66        2.57      4.23 o 
   9   8   6        0.11       -1.82      4.12 o 
 -11   9   6        0.17        1.09      4.41 o 
 -10   9   6       41.68       36.09      6.30 o 
  -9   9   6       83.42       82.49     12.12 o 
  -8   9   6        4.25       -2.13      6.26 o 
  -7   9   6       76.50       84.86     13.30 o 
  -6   9   6      162.14      145.51     19.16 o 
  -5   9   6       21.36       17.73      5.54 o 
  -4   9   6       29.82       27.31     10.36 o 
  -3   9   6       82.97       93.13      8.84 o 
  -2   9   6       61.70       70.14     11.93 o 
  -1   9   6       51.85       58.38      8.02 o 
   0   9   6      322.39      342.15     15.02 o 
   1   9   6        0.14       -1.86      3.84 o 
   2   9   6        0.30        2.49      3.63 o 
   3   9   6        4.24        2.07      3.21 o 
   4   9   6        5.82        2.70      3.39 o 
   5   9   6       10.61        5.64      3.75 o 
   6   9   6        9.13       12.24      4.29 o 
   7   9   6        0.34        0.44      4.11 o 
   8   9   6        5.87        4.37      5.08 o 
 -10  10   6       26.52       24.45      7.32 o 
  -9  10   6       28.98       38.71     11.34 o 
  -8  10   6       44.84       55.53     12.12 o 
  -7  10   6        1.70        2.53      7.43 o 
  -6  10   6      122.56      124.52     11.34 o 
  -5  10   6       13.80       10.30      4.95 o 
  -4  10   6       62.01       65.01     18.38 o 
  -3  10   6        0.01        9.25      4.79 o 
  -2  10   6        6.16        1.59      4.12 o 
  -1  10   6        3.62        6.74      4.49 o 
   0  10   6        7.09        7.77      5.87 o 
   1  10   6       78.22       73.27      8.52 o 
   2  10   6       48.45       64.70     15.84 o 
   3  10   6       63.57       70.42     11.62 o 
   4  10   6       49.18       53.51      5.83 o 
   5  10   6        7.26        6.38      4.01 o 
   6  10   6        4.51        7.88      4.01 o 
   7  10   6        2.81        3.20      5.28 o 
  -8  11   6        4.06        6.26      5.26 o 
  -7  11   6       12.10       20.96      6.62 o 
  -6  11   6        1.62       -0.75      4.79 o 
  -5  11   6       10.91        7.68     13.30 o 
  -4  11   6        1.52        1.28      4.40 o 
  -3  11   6       16.31       23.56      6.46 o 
  -2  11   6       38.16       41.66      8.80 o 
  -1  11   6       30.68       16.67      5.73 o 
   0  11   6        2.46        4.30      5.08 o 
   1  11   6       32.92       28.06      6.48 o 
   2  11   6       32.24       34.99      7.13 o 
   3  11   6        3.54        4.67      5.06 o 
   4  11   6       62.63       60.13      6.50 o 
   5  11   6       18.13       26.14      5.15 o 
   6  11   6        7.05       12.62      4.30 o 
  -7  12   6       28.57       29.98      8.21 o 
  -6  12   6        3.75        2.42      5.51 o 
  -5  12   6        3.85        2.74      4.98 o 
  -4  12   6        0.61        0.56      4.79 o 
  -3  12   6        5.49       25.08      6.62 o 
  -2  12   6       29.41       40.04     12.90 o 
  -1  12   6       14.89       13.79      5.73 o 
   0  12   6        2.50        4.49      5.47 o 
   1  12   6       43.16       46.33     12.32 o 
   2  12   6        0.04        1.19      4.98 o 
   3  12   6        3.65        5.91      5.23 o 
   4  12   6        9.74        8.73      5.79 o 
  -4  13   6        0.22       -1.77      5.06 o 
  -3  13   6       27.50       24.52      7.13 o 
  -2  13   6       27.90       38.05      7.89 o 
  -1  13   6       12.67       14.25      6.11 o 
   0  13   6        4.24        7.89      5.83 o 
   1  13   6        8.55       14.55      6.26 o 
 -13   1   7      118.62      130.72     26.59 o 
 -12   1   7        1.13       -7.01      4.68 o 
 -11   1   7        5.68        2.03      5.07 o 
 -10   1   7       30.39       39.01      7.45 o 
  -9   1   7        1.90        1.35      4.00 o 
  -8   1   7      154.74      148.71     11.33 o 
  -7   1   7      249.18      250.17     13.13 o 
  -6   1   7       35.36       36.91      6.34 o 
  -5   1   7      371.14      398.97     13.29 o 
  -4   1   7     1160.99     1163.03     22.78 o 
  -3   1   7      379.19      376.09     11.50 o 
  -2   1   7       11.53       12.03      3.31 o 
  -1   1   7      186.24      188.88     13.30 o 
   0   1   7      183.87      179.49     12.51 o 
   1   1   7        0.18        1.61      2.62 o 
   2   1   7      174.11      180.67     12.12 o 
   3   1   7       16.87       19.57      4.23 o 
   4   1   7        0.20       -1.17      2.93 o 
   5   1   7        2.62        4.30      5.08 o 
   6   1   7       15.43       17.02      4.79 o 
   7   1   7       11.46        8.76      4.56 o 
   8   1   7       14.87       13.79      5.23 o 
   9   1   7       80.40       84.75     11.54 o 
  10   1   7        2.48        8.80      5.25 o 
  11   1   7       32.74       27.86      7.17 o 
 -13   2   7      117.29      116.42     12.28 o 
 -12   2   7      276.07      311.32     17.60 o 
 -11   2   7       78.95       79.83     14.27 o 
 -10   2   7      100.55       99.17     10.34 o 
  -9   2   7      159.39      187.92     12.71 o 
  -8   2   7       92.84       87.43      9.24 o 
  -7   2   7      174.05      162.08     37.93 o 
  -6   2   7       69.07       66.52      5.72 o 
  -5   2   7        6.57        6.65      3.27 o 
  -4   2   7       28.30       29.09      4.36 o 
  -3   2   7      184.13      190.41      8.34 o 
  -2   2   7       24.30       22.95      3.88 o 
  -1   2   7       89.61       83.68      9.78 o 
   0   2   7      254.83      260.09     16.23 o 
   1   2   7        8.07        9.94      7.04 o 
   2   2   7        3.84       -1.30      2.62 o 
   3   2   7      115.86      103.21      7.32 o 
   4   2   7       60.36       62.04      6.06 o 
   5   2   7        2.78        3.27      3.45 o 
   6   2   7        0.46       -0.07      3.18 o 
   7   2   7       14.32       17.40      5.25 o 
   8   2   7       34.28       35.77      6.77 o 
   9   2   7       92.56       60.52     14.27 o 
  10   2   7        4.52       -2.13      4.32 o 
 -13   3   7        9.86        7.41      5.92 o 
 -12   3   7        1.47       -2.53      5.34 o 
 -11   3   7        9.88       19.00      6.46 o 
 -10   3   7       74.29       67.59      8.96 o 
  -9   3   7        7.35        4.55      4.32 o 
  -8   3   7      108.68      127.75     10.74 o 
  -7   3   7      262.81      238.18     12.84 o 
  -6   3   7       71.56       69.53      6.09 o 
  -5   3   7      194.01      213.84      9.16 o 
  -4   3   7     1698.86     1575.03     28.52 o 
  -3   3   7       47.93       52.78      5.13 o 
  -2   3   7       44.19       41.14      4.90 o 
  -1   3   7      208.60      202.88     15.96 o 
   0   3   7      171.46      167.97      7.34 o 
   1   3   7       63.94       51.02      5.20 o 
   2   3   7       61.79       56.64      6.84 o 
   3   3   7        9.53        9.19      3.59 o 
   4   3   7       12.12       12.51      4.15 o 
   5   3   7       65.51       68.15      6.57 o 
   6   3   7        2.74        6.87      3.66 o 
   7   3   7        0.55        0.98      4.11 o 
   8   3   7       32.20       20.85      7.43 o 
   9   3   7       90.54       78.16      8.85 o 
  10   3   7        7.89       13.30      5.53 o 
 -13   4   7       18.98       34.22      8.63 o 
 -12   4   7       49.19       64.76      9.74 o 
 -11   4   7        3.00       -0.93      5.08 o 
 -10   4   7        1.01       -0.62      4.68 o 
  -9   4   7       99.25       92.74      9.95 o 
  -8   4   7        8.15        5.97      4.23 o 
  -7   4   7       23.16       18.13      4.55 o 
  -6   4   7        7.93        4.37      3.21 o 
  -5   4   7        0.09        3.28      3.08 o 
  -4   4   7      117.42      141.48      8.11 o 
  -3   4   7      169.21      187.80      9.89 o 
  -2   4   7        0.03        1.96      4.69 o 
  -1   4   7       12.39        6.41      2.82 o 
   0   4   7        0.01        0.69      2.51 o 
   1   4   7       33.23       41.36      4.47 o 
   2   4   7       42.91       41.52      4.99 o 
   3   4   7       40.01       37.23      9.39 o 
   4   4   7      145.82      129.09      8.71 o 
   5   4   7        1.31        0.98      3.32 o 
   6   4   7       36.01       39.28      5.66 o 
   7   4   7       12.57       12.48      4.40 o 
   8   4   7       50.32       55.42      6.85 o 
   9   4   7        0.10        4.41      4.79 o 
  10   4   7        9.39       15.97      9.19 o 
 -12   5   7       11.97       13.02      6.49 o 
 -11   5   7        6.57        1.40      5.23 o 
 -10   5   7        0.52       -0.51      4.83 o 
  -9   5   7       54.95       70.83      9.26 o 
  -8   5   7       15.40       22.97      9.10 o 
  -7   5   7       15.43       12.21      3.96 o 
  -6   5   7      127.32      130.59      8.08 o 
  -5   5   7       65.65       69.50      6.14 o 
  -4   5   7       22.57       21.94      6.65 o 
  -3   5   7        1.07        5.87      5.47 o 
  -2   5   7      269.24      279.80     12.72 o 
  -1   5   7       36.55       38.00      5.81 o 
   0   5   7       48.18       43.62      4.57 o 
   1   5   7       64.12       79.00      5.72 o 
   2   5   7       18.58       15.35      4.49 o 
   3   5   7        4.10        0.99      2.84 o 
   4   5   7       61.40       67.51      6.77 o 
   5   5   7        9.86        9.19      4.15 o 
   6   5   7        7.45        8.82      6.06 o 
   7   5   7       19.55       14.98      4.83 o 
   8   5   7        2.05        2.01      4.00 o 
   9   5   7        3.32        5.83      4.69 o 
 -12   6   7       43.23       43.35      9.19 o 
 -11   6   7       34.24       39.95      8.28 o 
 -10   6   7       71.74       80.84     10.02 o 
  -9   6   7      176.31      150.36     18.57 o 
  -8   6   7       76.42       59.87      8.40 o 
  -7   6   7       26.96       39.34      5.49 o 
  -6   6   7        0.94       -3.43      3.45 o 
  -5   6   7       17.44       15.07      5.23 o 
  -4   6   7        0.68       -3.91      5.08 o 
  -3   6   7       24.57       28.22     12.32 o 
  -2   6   7       11.58       14.36      4.89 o 
  -1   6   7       14.13       20.44      5.11 o 
   0   6   7       45.93       48.53      6.77 o 
   1   6   7       45.20       44.50      4.89 o 
   2   6   7      159.65      157.94      7.78 o 
   3   6   7        0.75        3.76      3.21 o 
   4   6   7        2.63       -2.27      3.45 o 
   5   6   7        3.63        2.74      3.87 o 
   6   6   7       20.18       21.13      9.39 o 
   7   6   7        3.02        5.69      4.51 o 
   8   6   7        1.01       -2.98      3.73 o 
   9   6   7        3.11        3.12      4.56 o 
 -11   7   7        8.49        7.75      6.22 o 
 -10   7   7        7.90       15.41      7.43 o 
  -9   7   7        6.22        6.24      4.35 o 
  -8   7   7      104.34      124.62      9.04 o 
  -7   7   7        1.21       -1.46      7.43 o 
  -6   7   7        0.07        0.48      4.28 o 
  -5   7   7      205.85      191.62     16.82 o 
  -4   7   7      252.72      255.98     13.13 o 
  -3   7   7       21.93       23.85     12.12 o 
  -2   7   7      118.76      103.56     18.57 o 
  -1   7   7      177.10      191.16     11.30 o 
   0   7   7       21.27       26.95      5.83 o 
   1   7   7       78.38       76.50     18.18 o 
   2   7   7        7.12        9.11      3.94 o 
   3   7   7       19.04       20.53      5.85 o 
   4   7   7       44.03       42.52      7.07 o 
   5   7   7        1.05        1.37      3.87 o 
   6   7   7       19.17       34.98      9.78 o 
   7   7   7        0.24       -2.74      7.04 o 
   8   7   7        3.39        6.05      4.68 o 
 -10   8   7       13.90       11.77      4.80 o 
  -9   8   7       69.23       91.91     10.41 o 
  -8   8   7        0.46        6.90      5.47 o 
  -7   8   7        4.34       12.64      9.78 o 
  -6   8   7       12.23       10.95      7.43 o 
  -5   8   7       31.33       14.59      5.11 o 
  -4   8   7        0.05       -4.48      4.00 o 
  -3   8   7       37.62       37.26      6.64 o 
  -2   8   7        5.86        0.74      4.00 o 
  -1   8   7        0.13       -5.29      3.56 o 
   0   8   7        9.89        4.05      7.63 o 
   1   8   7        0.00       -4.57      3.84 o 
   2   8   7       23.88       21.49      5.73 o 
   3   8   7      136.14      124.45      9.15 o 
   4   8   7       70.62       63.01      8.93 o 
   5   8   7        2.71       -3.58      3.73 o 
   6   8   7        6.11        7.07      4.56 o 
   7   8   7       13.99       20.37      5.62 o 
  -9   9   7       29.41       32.40      8.02 o 
  -8   9   7       11.83       10.17      8.60 o 
  -7   9   7        0.01        2.74      6.65 o 
  -6   9   7       79.09       77.96      9.11 o 
  -5   9   7        0.33        0.68      4.23 o 
  -4   9   7       33.07       32.67      6.85 o 
  -3   9   7      171.93      173.02     12.16 o 
  -2   9   7        5.35        1.88      6.65 o 
  -1   9   7       37.75       30.98      6.74 o 
   0   9   7        4.66        2.24      4.51 o 
   1   9   7       82.53       91.11     12.51 o 
   2   9   7       27.69       15.33      5.83 o 
   3   9   7        3.90        7.78      5.67 o 
   4   9   7        5.64        5.88      3.87 o 
   5   9   7        0.93        4.68      4.13 o 
   6   9   7       25.66       26.92      6.08 o 
  -8  10   7        1.27        7.63      5.53 o 
  -7  10   7       51.10       78.11      9.81 o 
  -6  10   7       63.93       69.00      9.24 o 
  -5  10   7        0.91        0.98      4.70 o 
  -4  10   7        0.40        2.60      4.95 o 
  -3  10   7       18.56       13.52      6.34 o 
  -2  10   7       20.91        8.60      4.98 o 
  -1  10   7       13.81       14.45      5.73 o 
   0  10   7        0.28       -1.10      5.08 o 
   1  10   7        0.75        5.98      4.83 o 
   2  10   7       32.56       35.83      7.33 o 
   3  10   7      114.02      138.35     11.69 o 
   4  10   7        1.18        3.12      5.51 o 
   5  10   7        6.33        4.51      4.18 o 
  -6  11   7       10.16       11.53      8.99 o 
  -5  11   7        0.81       -0.74      5.06 o 
  -4  11   7        5.81        7.33      9.78 o 
  -3  11   7        2.49        2.69      4.95 o 
  -2  11   7       23.27       28.23      7.17 o 
  -1  11   7        6.75        7.61      5.34 o 
   0  11   7        0.01        2.35      4.77 o 
   1  11   7        0.04       -0.54      5.26 o 
   2  11   7       10.36        1.21      5.17 o 
   3  11   7       10.75       12.49      6.18 o 
  -3  12   7        0.57        0.72      5.54 o 
  -2  12   7        5.86        3.50      5.62 o 
  -1  12   7        2.63        5.26      5.62 o 
   0  12   7        5.82        3.61      5.62 o 
 -12   0   8       42.90       62.96     14.86 o 
 -11   0   8      438.56      480.99     30.50 o 
 -10   0   8       24.89       16.82      8.99 o 
  -9   0   8       40.00       47.71     11.73 o 
  -8   0   8      258.07      235.80     19.94 o 
  -7   0   8      300.82      269.04     20.33 o 
  -6   0   8        7.83       12.90      7.43 o 
  -5   0   8        2.63       -3.52      5.08 o 
  -4   0   8       98.74       93.85     12.51 o 
  -3   0   8       61.83       67.65     10.95 o 
  -2   0   8       51.48       82.90     11.34 o 
   0   0   8      143.00      150.16     12.12 o 
   1   0   8      215.25      202.96     13.69 o 
   4   0   8        0.84       -4.69      4.69 o 
   5   0   8        0.06        0.39      5.87 o 
   6   0   8        8.64        3.91      7.04 o 
   7   0   8       11.71       -3.52      6.26 o 
   8   0   8        6.44        1.96      6.65 o 
   9   0   8        7.35       -2.74      6.65 o 
 -12   1   8       33.67       31.89      8.35 o 
 -11   1   8        1.21        3.27      8.80 o 
 -10   1   8       72.15       88.81     10.62 o 
  -9   1   8      143.90      130.84     11.75 o 
  -8   1   8       11.50       22.91      6.46 o 
  -7   1   8       12.39        8.86      4.95 o 
  -6   1   8       17.37       26.60      6.22 o 
  -5   1   8        1.43       -0.57      3.56 o 
  -4   1   8      120.88      120.57      7.71 o 
  -3   1   8      320.17      324.34     14.52 o 
  -2   1   8       47.18       42.47      6.36 o 
  -1   1   8       63.71       55.43      6.62 o 
   0   1   8        2.84        3.13      5.08 o 
   1   1   8       14.65       28.55      7.04 o 
   2   1   8       10.78       12.94      5.28 o 
   3   1   8       50.16       50.05      9.39 o 
   4   1   8        7.06        2.35      5.47 o 
   5   1   8        1.39       -1.35      4.00 o 
   6   1   8        3.52        1.96      4.42 o 
   7   1   8        0.58        6.70      4.95 o 
   8   1   8        6.18       -0.82      4.41 o 
   9   1   8        2.31        5.81      8.99 o 
 -12   2   8        0.54       -4.24      5.34 o 
 -11   2   8        1.59        5.05      5.54 o 
 -10   2   8       35.22       33.16      8.13 o 
  -9   2   8       14.62       24.85      7.43 o 
  -8   2   8        1.92       -1.20      4.30 o 
  -7   2   8       12.01       14.60      5.79 o 
  -6   2   8       26.85       23.29      6.06 o 
  -5   2   8       73.40       70.50      8.24 o 
  -4   2   8      486.87      460.82     17.67 o 
  -3   2   8        9.48       13.37      5.88 o 
  -2   2   8        7.77        3.10      4.00 o 
  -1   2   8        2.62        5.47      5.47 o 
   0   2   8        0.04       -1.51      3.32 o 
   1   2   8        0.35        4.81      3.73 o 
   2   2   8       14.42        4.30      5.47 o 
   3   2   8        0.00        7.15      3.91 o 
   4   2   8       23.10       19.21      4.83 o 
   5   2   8       62.13       64.91     10.56 o 
   6   2   8        0.85       -4.30      5.08 o 
   7   2   8        5.06        2.70      4.51 o 
   8   2   8        0.32       -0.50      4.51 o 
   9   2   8        3.50       -2.90      4.68 o 
 -12   3   8       60.24       52.18      9.79 o 
 -11   3   8       12.69        6.21      6.20 o 
 -10   3   8       14.00       14.93      6.77 o 
  -9   3   8       12.33       15.06      6.36 o 
  -8   3   8       32.34       17.97      7.63 o 
  -7   3   8        0.80       -4.56      4.00 o 
  -6   3   8       22.75       26.86      6.36 o 
  -5   3   8       32.55       36.59      5.15 o 
  -4   3   8       23.88       25.51      4.60 o 
  -3   3   8      349.60      356.28     15.26 o 
  -2   3   8      126.39      145.08     14.08 o 
  -1   3   8        0.37       -1.00      5.08 o 
   0   3   8        1.90       -2.47      2.59 o 
   1   3   8       65.35       75.64      9.78 o 
   2   3   8       35.03       30.59      5.25 o 
   3   3   8       43.71       41.84      5.79 o 
   4   3   8        2.70        1.76      3.59 o 
   5   3   8        0.00       -1.76      3.87 o 
   6   3   8        0.65        1.56      5.87 o 
   7   3   8        1.36       -7.63      5.08 o 
   8   3   8        1.31       -1.81      4.51 o 
 -11   4   8        2.77       -1.35      5.62 o 
 -10   4   8       90.39      100.39     11.33 o 
  -9   4   8      212.88      215.00     14.86 o 
  -8   4   8       94.21       97.82     10.34 o 
  -7   4   8        0.12        3.30      4.83 o 
  -6   4   8      221.45      219.18     10.13 o 
  -5   4   8       29.73       43.44     13.28 o 
  -4   4   8       68.50       92.66      9.39 o 
  -3   4   8       82.54       90.33     11.73 o 
  -2   4   8       69.65       89.94     12.12 o 
  -1   4   8      367.37      394.57     21.90 o 
   0   4   8       31.30       23.97      4.11 o 
   1   4   8       94.11       93.95      6.49 o 
   2   4   8       23.02       24.18      5.11 o 
   3   4   8        0.11        0.48      4.50 o 
   4   4   8       37.07       43.00      6.22 o 
   5   4   8       74.83       76.50      7.73 o 
   6   4   8        0.43        5.08      4.70 o 
   7   4   8       18.31       14.08      7.43 o 
   8   4   8        7.75       12.90      7.82 o 
 -11   5   8       82.43      105.72     20.53 o 
 -10   5   8        0.02        2.16      5.54 o 
  -9   5   8      198.63      187.81     32.07 o 
  -8   5   8        2.52        3.52      4.95 o 
  -7   5   8       57.00       59.01      6.71 o 
  -6   5   8        1.83       -2.44      4.40 o 
  -5   5   8       71.90       76.99      9.97 o 
  -4   5   8       57.18       43.02      8.99 o 
  -3   5   8      131.71      126.66      9.94 o 
  -2   5   8      198.29      171.53     11.93 o 
  -1   5   8       17.13       16.10      5.39 o 
   0   5   8        2.30        2.99      5.08 o 
   1   5   8        4.36        6.55      3.53 o 
   2   5   8      118.55      131.38     29.13 o 
   3   5   8        7.49        6.15      7.43 o 
   4   5   8       70.69       84.54      7.85 o 
   5   5   8       23.23       31.01      5.94 o 
   6   5   8       47.69       52.99     13.10 o 
   7   5   8        1.25       10.51      4.83 o 
   8   5   8        0.06        3.71      4.98 o 
 -10   6   8       88.45       96.21     18.38 o 
  -9   6   8        4.10        6.84      5.81 o 
  -8   6   8        0.04       -1.56      7.43 o 
  -7   6   8        1.67       -1.03      4.32 o 
  -6   6   8        8.68        5.96      4.83 o 
  -5   6   8       24.34       35.19     10.17 o 
  -4   6   8        7.86        7.13      4.89 o 
  -3   6   8       19.56       26.18      5.94 o 
  -2   6   8        6.82        6.98      4.79 o 
  -1   6   8       47.84       50.18     14.86 o 
   0   6   8       40.34       39.56      6.91 o 
   1   6   8      305.30      289.32     14.19 o 
   2   6   8        6.34        9.97      3.97 o 
   3   6   8      126.07      139.41     14.08 o 
   4   6   8       67.82       68.23      7.74 o 
   5   6   8      116.17      105.72     23.46 o 
   6   6   8       13.98       14.57      5.23 o 
   7   6   8        2.98       -5.31      4.00 o 
  -9   7   8       47.58       53.57     13.30 o 
  -8   7   8        0.07        3.27      5.39 o 
  -7   7   8       80.77       77.94     10.07 o 
  -6   7   8        3.14        8.99      7.43 o 
  -5   7   8        9.44       12.49      5.66 o 
  -4   7   8        6.88        4.93      4.60 o 
  -3   7   8        2.98        3.06      4.83 o 
  -2   7   8       37.54       34.28      6.62 o 
  -1   7   8        0.74        1.36      4.12 o 
   0   7   8       72.68       81.00      8.98 o 
   1   7   8       25.15       14.44      5.51 o 
   2   7   8        9.16        8.60      4.98 o 
   3   7   8       37.37       33.86      5.22 o 
   4   7   8       12.77       14.14      5.39 o 
   5   7   8        2.07       -0.50      4.12 o 
   6   7   8       40.79       38.97      6.62 o 
  -8   8   8       21.92       38.22     17.01 o 
  -7   8   8        2.84       -6.26      6.65 o 
  -6   8   8       44.68       55.43      8.13 o 
  -5   8   8       25.77       47.62      7.96 o 
  -4   8   8        5.63        3.08      4.95 o 
  -3   8   8       42.01       62.03      8.71 o 
  -2   8   8       15.09       10.46     10.75 o 
  -1   8   8        3.80        5.20      4.68 o 
   0   8   8       17.66        7.64      5.11 o 
   1   8   8       24.35       13.19      5.67 o 
   2   8   8        0.55       -0.96      4.95 o 
   3   8   8       11.19        4.61      4.89 o 
   4   8   8        0.06        1.96      4.32 o 
   5   8   8        1.85       -2.54      4.42 o 
  -7   9   8       19.17       13.62      6.34 o 
  -6   9   8       14.58       13.43     11.14 o 
  -5   9   8       24.16       24.44      6.85 o 
  -4   9   8        5.12        3.70      5.34 o 
  -3   9   8        0.20       -2.46      4.04 o 
  -2   9   8        0.36       -3.05      4.56 o 
  -1   9   8       31.29       41.98      7.79 o 
   0   9   8        0.62        3.52      4.95 o 
   1   9   8       10.57        8.45      5.47 o 
   2   9   8        5.58        6.26      5.51 o 
   3   9   8        0.04        1.91      4.89 o 
   4   9   8        5.61       12.05      5.79 o 
  -5  10   8        8.03        8.79      7.63 o 
  -4  10   8       15.72        5.90      5.45 o 
  -3  10   8       15.65       11.89      6.22 o 
  -2  10   8        2.90        0.20      5.28 o 
  -1  10   8        9.69        8.02      6.08 o 
   0  10   8        2.75        0.98      4.98 o 
   1  10   8        0.24       -1.24      5.11 o 
   2  10   8       11.21        4.60     10.17 o 
 -10   1   9       32.96       34.72     17.40 o 
  -9   1   9       34.59       35.55      8.13 o 
  -8   1   9       64.71       61.04      9.40 o 
  -7   1   9       33.51       26.94      7.32 o 
  -6   1   9        0.22       -3.56      4.69 o 
  -5   1   9       60.17       60.67      8.40 o 
  -4   1   9       10.67        8.99      7.43 o 
  -3   1   9       10.51       25.30      7.63 o 
  -1   1   9      322.22      343.34     19.94 o 
   0   1   9       75.15       71.95     10.95 o 
   1   1   9        0.04       -2.74      5.47 o 
   2   1   9        1.62        8.21      6.26 o 
   3   1   9        0.01       -1.17      5.87 o 
   4   1   9       82.31       82.51     12.51 o 
   5   1   9        6.04        1.33      4.79 o 
   6   1   9        2.56        3.01      4.68 o 
 -10   2   9        6.38       10.12      6.67 o 
  -9   2   9        1.15        1.38      5.62 o 
  -8   2   9      161.10      191.13     17.79 o 
  -7   2   9       76.48       81.44      9.94 o 
  -6   2   9        2.97       -1.76      4.70 o 
  -5   2   9       40.96       45.21      7.79 o 
  -4   2   9       63.42       72.01      8.84 o 
  -2   2   9       19.20       25.03      8.60 o 
  -1   2   9       23.55       21.12      7.82 o 
   0   2   9      204.21      211.42     23.27 o 
   1   2   9       28.61       33.19      6.06 o 
   2   2   9       20.25       18.18      5.53 o 
   3   2   9        0.59        0.39      6.26 o 
   4   2   9        2.96        3.52      6.65 o 
   5   2   9        3.52        1.96      6.65 o 
   6   2   9        0.42       -2.12      4.28 o 
 -10   3   9        0.03       -1.31      5.62 o 
  -9   3   9        0.09       -6.71      5.23 o 
  -8   3   9       28.63       23.88      7.32 o 
  -7   3   9       51.90       58.45      9.07 o 
  -6   3   9       24.99       19.58      9.19 o 
  -5   3   9       82.54       60.22     12.51 o 
  -4   3   9        2.40        3.70      4.51 o 
  -3   3   9       29.45       21.90      8.21 o 
  -2   3   9      124.85      103.72      9.40 o 
  -1   3   9        1.31        0.78      5.87 o 
   0   3   9       12.39       18.77      7.82 o 
   1   3   9        0.11       -4.11      3.87 o 
   2   3   9        1.80        0.81      4.12 o 
   3   3   9        2.37        2.35      4.15 o 
   4   3   9        1.46        5.47      6.65 o 
   5   3   9        0.19        3.91      6.65 o 
   6   3   9        1.81       -5.87      5.87 o 
  -9   4   9        0.85        1.88      5.94 o 
  -8   4   9       31.61       31.08      8.28 o 
  -7   4   9       75.53       54.75     13.30 o 
  -6   4   9       36.15       78.99     14.86 o 
  -5   4   9        2.02        3.98      4.95 o 
  -4   4   9       76.32       70.78     11.73 o 
  -3   4   9        0.90        4.34      5.28 o 
  -2   4   9      161.82      189.27     16.42 o 
  -1   4   9       75.03       97.32     24.83 o 
   0   4   9        7.32        8.21      7.04 o 
   1   4   9        0.09        6.26      6.26 o 
   2   4   9        2.52        3.73      4.60 o 
   3   4   9        8.88       20.53      5.81 o 
   4   4   9       13.68        8.71      5.11 o 
   5   4   9        0.00        8.21      6.65 o 
   6   4   9       15.33       30.89      9.39 o 
  -9   5   9       14.75       16.91     11.73 o 
  -8   5   9        2.28        2.35      8.60 o 
  -7   5   9        5.91       13.30      9.78 o 
  -6   5   9       47.41       58.35      9.39 o 
  -5   5   9       31.52       29.33      9.39 o 
  -4   5   9       23.53       32.51      6.64 o 
  -3   5   9        2.75        3.70      4.51 o 
  -2   5   9        4.72        7.33      5.39 o 
  -1   5   9        9.55       11.13      5.17 o 
   0   5   9       84.74      101.85     10.09 o 
   1   5   9        7.22       17.60      8.60 o 
   2   5   9       32.33       27.37      8.60 o 
   3   5   9       21.88       19.99      5.39 o 
   4   5   9        0.52       -2.74      4.15 o 
   5   5   9        0.01       -0.89      9.19 o 
  -8   6   9       64.48       84.47     16.42 o 
  -7   6   9       80.72      105.19     17.60 o 
  -6   6   9        6.74        3.91      7.82 o 
  -5   6   9        8.91        8.97      6.65 o 
  -4   6   9        1.85        7.30      5.39 o 
  -3   6   9        2.56        9.76      6.26 o 
  -2   6   9        1.40        3.89      4.68 o 
  -1   6   9        6.54        3.13      4.42 o 
   0   6   9       25.81       35.05      7.32 o 
   1   6   9       28.57       19.16      6.36 o 
   2   6   9        0.01        4.30      7.04 o 
   3   6   9        3.41       -1.96      6.26 o 
   4   6   9       39.32       27.09      6.49 o 
  -7   7   9       11.43       13.69      8.99 o 
  -6   7   9        2.04        7.04      5.63 o 
  -5   7   9        0.01       -4.50      6.45 o 
  -4   7   9        8.78       13.43      5.45 o 
  -3   7   9        0.28        4.02      4.83 o 
  -2   7   9        0.19        2.48      4.95 o 
  -1   7   9       33.09       33.14      7.05 o 
   0   7   9        1.12        3.04      5.07 o 
   1   7   9        7.11        5.27      9.19 o 
   2   7   9        3.12        4.36     11.73 o 
   3   7   9       17.41       17.60      8.99 o 
  -5   8   9        0.02        3.52      6.08 o 
  -4   8   9       59.54       35.63      8.80 o 
  -3   8   9       11.21        6.56      5.66 o 
  -2   8   9        4.16        7.72      5.39 o 
  -1   8   9        6.63        9.89      5.79 o 
   0   8   9        0.02       -0.68      4.56 o 
   1   8   9        0.60        5.49      5.67 o 
  -7   0  10        1.64        4.69      8.99 o 
  -6   0  10       25.98       24.64     10.56 o 
  -5   0  10       53.61       42.23     11.73 o 
  -4   0  10        1.38       10.56      8.21 o 
   2   0  10      223.83      210.39     17.60 o 
   3   0  10        9.32       17.60      8.60 o 
  -7   1  10       39.12       27.02      8.99 o 
  -6   1  10        0.61        1.69      5.39 o 
  -5   1  10       22.04       27.76      7.47 o 
  -4   1  10       54.28       49.66     12.12 o 
  -2   1  10       24.88       23.85      9.39 o 
   0   1  10        0.38        9.78      7.04 o 
   1   1  10       63.46       52.01     10.56 o 
   2   1  10        9.30        7.82      7.43 o 
   3   1  10       20.69       13.30      8.99 o 
  -7   2  10        0.01        5.03      6.22 o 
  -6   2  10        4.38        0.00      7.82 o 
  -5   2  10        6.15        5.87      7.82 o 
  -3   2  10       37.79       44.58     10.95 o 
  -2   2  10      127.41      113.01     14.86 o 
  -1   2  10       11.60       13.69      7.43 o 
   0   2  10        8.20        5.47      7.82 o 
   1   2  10        7.61       12.90      7.43 o 
   2   2  10        0.51        1.96      7.04 o 
   3   2  10        0.24       -7.04      5.87 o 
  -6   3  10       15.17       14.86     10.17 o 
  -5   3  10       16.17       14.86     10.17 o 
  -3   3  10        2.92       -1.96      6.65 o 
  -2   3  10       23.44       23.85      8.99 o 
  -1   3  10       34.62       28.16      9.78 o 
   0   3  10       17.01       27.37      9.39 o 
   1   3  10        0.45        3.13      6.65 o 
   2   3  10        0.02        0.39      7.04 o 
  -6   4  10       34.13       48.88     13.69 o 
  -4   4  10       29.83       27.87      6.90 o 
  -3   4  10        1.46        2.54      4.98 o 
  -2   4  10       36.99       40.67     10.95 o 
  -1   4  10        2.70        3.91      6.65 o 
   0   4  10        0.26        0.78      7.04 o 
   1   4  10       52.02       68.04     12.12 o 
  -4   5  10       25.60       24.42      6.77 o 
  -3   5  10        4.38        4.61      5.66 o 
  -2   5  10       10.68        6.26      6.65 o 
  -1   5  10        1.32       -5.47      7.04 o 
   0   5  10       11.88        4.30      7.43 o 
                                                 
